# Supplementary material for: Composition of Microbial Oral Biofilms during Maturation in Young Healthy Adults
Source: PLoS One. 2014 Feb 4;9(2):e87449. doi: 10.1371/journal.pone.0087449 (PMC3913613; doi:10.1371/journal.pone.0087449)
Supplement: File S1 — Table S1: Multiplex identifiers and corresponding information on samples in the respective sequence libraries. Table S2: OTU counts in subjects over time. Table S3: OTU taxonomy. Table S4: Bacterial abundances at class-level in subjects over time. Table S5: List of species names in species clusters. Fig. S1: Alpha diversity analysis. Effective OTU richness 1D is shown within individual subjects over time. Fig. S2: Kinematic image representation of the combined consensus clustering and ordination (PCA) of robust species and human subjects shown in Fig. 2. Additional display options comprise species names, subject codes, individual subject time points, and means of time points over all subjects. Note: The free KiNG display software (Kinemage, Next Generation; http://kinemage.biochem.duke.edu/software/king.php) is needed to view the image. (ZIP) [file pone.0087449.s001.zip › Table_S5.xlsx]

## Sheet: Sheet1
cluster	species
Prevotella cluster	Actinomyces graevenitzii
Prevotella cluster	Actinomyces odontolyticus lingnae
Prevotella cluster	Aggregatibacter aprophilus
Prevotella cluster	Aggregatibacter DQ003635
Prevotella cluster	Aggregatibacter segnis
Prevotella cluster	Atopobium parvulum
Prevotella cluster	Bacteroides heparinolyticus
Prevotella cluster	Campylobacter concisus
Prevotella cluster	Campylobacter gracilis
Prevotella cluster	Campylobacter HB035
Prevotella cluster	Campylobacter showae
Prevotella cluster	Capnocytophaga DS022
Prevotella cluster	Capnocytophaga gingivalis
Prevotella cluster	Capnocytophaga granulosa
Prevotella cluster	Capnocytophaga leadbetteri
Prevotella cluster	Capnocytophaga sputigena
Prevotella cluster	Cardiobacterium hominis
Prevotella cluster	Catonella morbi
Prevotella cluster	Eikenella corrodens
Prevotella cluster	Eubacterium sulci infirmum
Prevotella cluster	Fusobacterium nucleatum subsp. polymorphum
Prevotella cluster	Fusobacterium periodonticum
Prevotella cluster	Gemella morbillorum
Prevotella cluster	Gemella sanguinis
Prevotella cluster	Granulicatella adiacens
Prevotella cluster	Haemophilus 3A01
Prevotella cluster	Haemophilus influenzae
Prevotella cluster	Haemophilus nbw161b08c1
Prevotella cluster	Haemophilus oral taxon 036
Prevotella cluster	Haemophilus parahaemolyticus
Prevotella cluster	Haemophilus parainfluenzae
Prevotella cluster	Haemophilus pittmaniae
Prevotella cluster	Leptotrichia 302H02
Prevotella cluster	Leptotrichia BU064
Prevotella cluster	Leptotrichia FP036
Prevotella cluster	Leptotrichia nbw822e09c1
Prevotella cluster	Leptotrichia wadei
Prevotella cluster	Neisseria elongata
Prevotella cluster	Neisseria flava mucosa pharyngis
Prevotella cluster	Neisseria meningitidis
Prevotella cluster	Oribacterium sinus
Prevotella cluster	Parvimonas micra
Prevotella cluster	Parvimonas P4P 31 P3
Prevotella cluster	Peptococcus BU014
Prevotella cluster	Porphyromonas catoniae
Prevotella cluster	Porphyromonas CW034
Prevotella cluster	Prevotella 301H01
Prevotella cluster	Prevotella 601F05
Prevotella cluster	Prevotella fusca
Prevotella cluster	Prevotella histicola
Prevotella cluster	Prevotella IK062
Prevotella cluster	Prevotella intermedia
Prevotella cluster	Prevotella melaninogenica
Prevotella cluster	Prevotella ncd1310e09c1
Prevotella cluster	Prevotella nigrescens
Prevotella cluster	Prevotella oral taxon 292
Prevotella cluster	Prevotella oral taxon 299
Prevotella cluster	Prevotella oral taxon 306
Prevotella cluster	Prevotella oulorum
Prevotella cluster	Prevotella pallens
Prevotella cluster	Prevotella salivae
Prevotella cluster	Prevotella tannerae
Prevotella cluster	Prevotella veroralis
Prevotella cluster	Rothia mucilaginosa
Prevotella cluster	Shuttleworthia C1
Prevotella cluster	Simonsiella ncd2672g08c1
Prevotella cluster	Solobacterium moorei
Prevotella cluster	Streptococcus australis
Prevotella cluster	Streptococcus ET G 4d04
Prevotella cluster	Streptococcus gordonii
Prevotella cluster	Streptococcus oral taxon 066
Prevotella cluster	Streptococcus parasanguinis
Prevotella cluster	Streptococcus SK44
Prevotella cluster	Streptococcus strain GiTF
Prevotella cluster	Streptococcus vestibularis salivarius
Prevotella cluster	Streptococcus VG051
Prevotella cluster	TM7 oral taxon 352
Prevotella cluster	Veillonella atypica dispar parvula
Proteobacteria cluster	Acinetobacter calcoaceticus
Proteobacteria cluster	Acinetobacter johnsonii
Proteobacteria cluster	Acinetobacter junii
Proteobacteria cluster	Aquabacterium commune
Proteobacteria cluster	Brevundimonas staleyi
Proteobacteria cluster	Burkholderia cepacia
Proteobacteria cluster	Capnocytophaga P4G 35 P4
Proteobacteria cluster	Corynebacterium matruchotii
Proteobacteria cluster	Delftia tsuruhatensis
Proteobacteria cluster	Herbaspirillum frisingense
Proteobacteria cluster	Moraxella osloensis
Proteobacteria cluster	Pseudomonas monteilii
Proteobacteria cluster	Pseudomonas synxantha
Proteobacteria cluster	1 insidiosa
Proteobacteria cluster	Sphingobacterium multivorum
Proteobacteria cluster	Sphingobium yanoikuyae
Proteobacteria cluster	Streptococcus peroris
Proteobacteria cluster	Xanthomonas nbw424b01c1
Streptococcus cluster	Aeromonas VE39G03
Streptococcus cluster	Enterobacter kobei
Streptococcus cluster	Fusobacterium nucleatum subsp. nucleatum
Streptococcus cluster	Gemella haemolysans
Streptococcus cluster	Paenibacillus CA007
Streptococcus cluster	Stenotrophomonas rhizophila
Streptococcus cluster	Streptococcus anginosus
Streptococcus cluster	Streptococcus ASCB04
Streptococcus cluster	Streptococcus AY020
Streptococcus cluster	Streptococcus mitis pneumoniae infantis oralis
Streptococcus cluster	Streptococcus sanguinis
Streptococcus cluster	Treponema denticola
