# Supplementary material for: Composition of Microbial Oral Biofilms during Maturation in Young Healthy Adults
Source: PLoS One. 2014 Feb 4;9(2):e87449. doi: 10.1371/journal.pone.0087449 (PMC3913613; doi:10.1371/journal.pone.0087449)
Supplement: File S1 — Table S1: Multiplex identifiers and corresponding information on samples in the respective sequence libraries. Table S2: OTU counts in subjects over time. Table S3: OTU taxonomy. Table S4: Bacterial abundances at class-level in subjects over time. Table S5: List of species names in species clusters. Fig. S1: Alpha diversity analysis. Effective OTU richness 1D is shown within individual subjects over time. Fig. S2: Kinematic image representation of the combined consensus clustering and ordination (PCA) of robust species and human subjects shown in Fig. 2. Additional display options comprise species names, subject codes, individual subject time points, and means of time points over all subjects. Note: The free KiNG display software (Kinemage, Next Generation; http://kinemage.biochem.duke.edu/software/king.php) is needed to view the image. (ZIP) [file pone.0087449.s001.zip › Figure_S2.kin]

@text
Combined ordination + clustering of informative species groups
@kinemage 1
@title {consensus clustering}
@perspective
@hsvcolor {gray60} 0 0 60 0 0 60
@hsvcolor {magenta} 300 100 100 300 100 100
@hsvcolor {seagreen} 146.1702 67.1429 54.902 146.1702 67.1429 54.902
@hsvcolor {orange} 39.0588 100 100 39.0588 100 100
@hsvcolor {gray} 0 0 74.902 0 0 74.902
@hsvcolor {orchid1} 301.92 49.0196 100 301.92 49.0196 100
@hsvcolor {goldenrod1} 43.1336 85.098 100 43.1336 85.098 100
@hsvcolor {lightgreen} 120 38.8186 92.9412 120 38.8186 92.9412
@hsvcolor {#191970} 240 77.6786 43.9216 240 77.6786 43.9216
@hsvcolor {#2B388F} 232.2 69.9301 56.0784 232.2 69.9301 56.0784
@hsvcolor {#3E57AE} 227.027 64.1618 67.8431 227.027 64.1618 67.8431
@hsvcolor {#5176CD} 222.2951 59.8039 80 222.2951 59.8039 80
@hsvcolor {#6495ED} 218.9781 57.8059 92.9412 218.9781 57.8059 92.9412
@1viewid {default view}
@1span 1.2381114
@1zslab 200.0
@1center 0 0 0
@1matrix 1 0 0 0 1 0 0 0 1
@master {axes}
@master {points}
@master {point labels}
@master {vectors}
@master {vector labels}
@master {text}
@dimensions {DIM1} {DIM2} {DIM3}
@group {axes} nobutton master= {axes}
@subgroup {axis.vectors} nobutton master= {axes}
@vectorlist {} nobutton color= gray60
{}P -0.41 0 0
{"}0.43 0 0
{"}P 0 -0.4054 0
{"}0 0.5083 0
{"}P 0 0 -0.4919
{"}0 0 0.148
@labellist {} nobutton color= gray60
{PCA 1 (37.3%)}0.43 0 0
{PCA 2 (12%)}0 0.5083 0
{PCA 3 (8.2%)}0 0 0.148
@group {species clusters} collapsible
@subgroup {cluster 1} collapsible
@balllist {} nobutton color= magenta radius= 0.0064 alpha= 0.8 master= {points}
{Actinomyces.graevenitzii}0.3131 -0.086 -0.0357
{Actinomyces.odontolyticus.lingnae}0.1854 -0.0118 0.008
{Rothia.mucilaginosa}0.108 0.1738 0.0383
{Atopobium.parvulum}0.1052 -0.127 -0.0274
{Bacteroides.heparinolyticus}-0.0409 -0.0922 0.0349
{Porphyromonas.CW034}0.1061 0.0113 0.0558
{Porphyromonas.catoniae}0.0796 0.2094 0.0341
{Prevotella.301H01}0.2564 0.0546 0.0568
{Prevotella.601F05}0.0237 0.1257 -0.046
{Prevotella.IK062}0.0959 -0.0706 0.0073
{Prevotella.fusca}0.2169 -0.1468 -0.0774
{Prevotella.histicola}0.2093 -0.0251 -0.0561
{Prevotella.intermedia}-0.1057 -0.0066 -0.0968
{Prevotella.melaninogenica}0.1737 -0.0467 -0.0601
{Prevotella.ncd1310e09c1}0.329 0.031 0.0579
{Prevotella.nigrescens}-0.081 -0.1024 -0.0392
{Prevotella.oral.taxon.292}0.0682 0.0824 -0.1266
{Prevotella.oral.taxon.299}0.2043 -0.0882 0.0151
{Prevotella.oral.taxon.306}0.0209 0.0076 -0.0493
{Prevotella.oulorum}0.058 -0.0777 -0.087
{Prevotella.pallens}0.1938 -0.0043 -0.041
{Prevotella.salivae}0.1338 -0.0516 -0.0846
{Prevotella.tannerae}0.3026 -0.0755 -0.0865
{Prevotella.veroralis}0.2169 -0.1468 -0.0774
{Capnocytophaga.DS022}-0.1516 0.0996 0.0972
{Capnocytophaga.gingivalis}-0.006 -0.0673 0.0545
{Capnocytophaga.granulosa}0.0725 -0.0164 0.0762
{Capnocytophaga.leadbetteri}0.0151 -0.0223 0.0432
{Capnocytophaga.sputigena}0.002 -0.0276 0.0334
{Gemella.morbillorum}-0.076 -0.1331 0.034
{Gemella.sanguinis}0.0968 0.0382 0.0259
{Granulicatella.adiacens}0.1554 0.0217 -0.0007
{Streptococcus.ET.G.4d04}0.0455 0.0402 -0.0225
{Streptococcus.SK44}-0.1376 0.0368 -0.0141
{Streptococcus.VG051}0.1006 0.0867 0.028
{Streptococcus.australis}0.0729 0.0305 -0.0115
{Streptococcus.gordonii}-0.1004 0.1085 0.0109
{Streptococcus.oral.taxon.066}0.1086 0.0196 -0.0257
{Streptococcus.parasanguinis}0.122 -0.0208 -0.0222
{Streptococcus.strain.GiTF}0.196 0.5083 0.1464
{Streptococcus.vestibularis.salivarius}0.0669 -0.0112 -0.0612
{Parvimonas.P4P.31.P3}0.2062 0.1887 0.0372
{Parvimonas.micra}0.2033 0.1111 0.0431
{Eubacterium.sulci.infirmum}0.4198 -0.1978 -0.0036
{Catonella.morbi}0.43 -0.3831 -0.0378
{Oribacterium.sinus}0.1689 -0.0149 -0.0375
{Shuttleworthia.C1}0.1793 -0.0662 -0.0333
{Peptococcus.BU014}0.1755 0.1653 -0.0217
{Solobacterium.moorei}0.167 0.0394 0.0328
{Veillonella.atypica.dispar.parvula}0.1388 -0.0248 -0.014
{Fusobacterium.nucleatum.subsp..polymorphum}0.1737 -0.0479 0.013
{Fusobacterium.periodonticum}0.2712 -0.1476 0.0039
{Leptotrichia.302H02}0.1413 -0.1562 0.148
{Leptotrichia.BU064}0.3221 -0.1208 0.0074
{Leptotrichia.FP036}0.0718 -0.1303 -0.0284
{Leptotrichia.nbw822e09c1}0.1776 0.0398 -0.0933
{Leptotrichia.wadei}0.0702 -0.0872 -0.0145
{Eikenella.corrodens}0.1367 0.1465 0.0782
{Neisseria.elongata}0.1233 0.3402 0.1157
{Neisseria.flava.mucosa.pharyngis}0.0489 0.1101 0.0659
{Neisseria.meningitidis}0.1004 0.0199 0.027
{Simonsiella.ncd2672g08c1}-0.1425 0.0371 0.0575
{Campylobacter.HB035}0.0694 0.0856 -0.0083
{Campylobacter.concisus}0.2692 -0.1979 -0.0458
{Campylobacter.gracilis}0.2169 -0.1468 -0.0774
{Campylobacter.showae}0.0725 -0.0164 0.0762
{Cardiobacterium.hominis}0.0725 -0.0164 0.0762
{Aggregatibacter.DQ003635}0.3569 -0.2246 -0.0329
{Aggregatibacter.aprophilus}0.1345 -0.0551 0.0162
{Aggregatibacter.segnis}0.0376 -0.0488 0.0493
{Haemophilus.3A01}-0.0928 -0.0974 0.0154
{Haemophilus.influenzae}0.109 -0.1567 0.0133
{Haemophilus.nbw161b08c1}0.057 -0.0623 0.047
{Haemophilus.oral.taxon.036}-0.0494 -0.0665 0.0223
{Haemophilus.parahaemolyticus}-0.1008 -0.0668 0.0295
{Haemophilus.parainfluenzae}0.1405 -0.1235 0.0231
{Haemophilus.pittmaniae}0.1964 -0.0027 0.0221
{TM7.oral.taxon.352}0.2169 -0.1468 -0.0774
@labellist {} off nobutton color= magenta master= {point labels}
{Actinomyces.graevenitzii}0.3131 -0.086 -0.0357
{Actinomyces.odontolyticus.lingnae}0.1854 -0.0118 0.008
{Rothia.mucilaginosa}0.108 0.1738 0.0383
{Atopobium.parvulum}0.1052 -0.127 -0.0274
{Bacteroides.heparinolyticus}-0.0409 -0.0922 0.0349
{Porphyromonas.CW034}0.1061 0.0113 0.0558
{Porphyromonas.catoniae}0.0796 0.2094 0.0341
{Prevotella.301H01}0.2564 0.0546 0.0568
{Prevotella.601F05}0.0237 0.1257 -0.046
{Prevotella.IK062}0.0959 -0.0706 0.0073
{Prevotella.fusca}0.2169 -0.1468 -0.0774
{Prevotella.histicola}0.2093 -0.0251 -0.0561
{Prevotella.intermedia}-0.1057 -0.0066 -0.0968
{Prevotella.melaninogenica}0.1737 -0.0467 -0.0601
{Prevotella.ncd1310e09c1}0.329 0.031 0.0579
{Prevotella.nigrescens}-0.081 -0.1024 -0.0392
{Prevotella.oral.taxon.292}0.0682 0.0824 -0.1266
{Prevotella.oral.taxon.299}0.2043 -0.0882 0.0151
{Prevotella.oral.taxon.306}0.0209 0.0076 -0.0493
{Prevotella.oulorum}0.058 -0.0777 -0.087
{Prevotella.pallens}0.1938 -0.0043 -0.041
{Prevotella.salivae}0.1338 -0.0516 -0.0846
{Prevotella.tannerae}0.3026 -0.0755 -0.0865
{Prevotella.veroralis}0.2169 -0.1468 -0.0774
{Capnocytophaga.DS022}-0.1516 0.0996 0.0972
{Capnocytophaga.gingivalis}-0.006 -0.0673 0.0545
{Capnocytophaga.granulosa}0.0725 -0.0164 0.0762
{Capnocytophaga.leadbetteri}0.0151 -0.0223 0.0432
{Capnocytophaga.sputigena}0.002 -0.0276 0.0334
{Gemella.morbillorum}-0.076 -0.1331 0.034
{Gemella.sanguinis}0.0968 0.0382 0.0259
{Granulicatella.adiacens}0.1554 0.0217 -0.0007
{Streptococcus.ET.G.4d04}0.0455 0.0402 -0.0225
{Streptococcus.SK44}-0.1376 0.0368 -0.0141
{Streptococcus.VG051}0.1006 0.0867 0.028
{Streptococcus.australis}0.0729 0.0305 -0.0115
{Streptococcus.gordonii}-0.1004 0.1085 0.0109
{Streptococcus.oral.taxon.066}0.1086 0.0196 -0.0257
{Streptococcus.parasanguinis}0.122 -0.0208 -0.0222
{Streptococcus.strain.GiTF}0.196 0.5083 0.1464
{Streptococcus.vestibularis.salivarius}0.0669 -0.0112 -0.0612
{Parvimonas.P4P.31.P3}0.2062 0.1887 0.0372
{Parvimonas.micra}0.2033 0.1111 0.0431
{Eubacterium.sulci.infirmum}0.4198 -0.1978 -0.0036
{Catonella.morbi}0.43 -0.3831 -0.0378
{Oribacterium.sinus}0.1689 -0.0149 -0.0375
{Shuttleworthia.C1}0.1793 -0.0662 -0.0333
{Peptococcus.BU014}0.1755 0.1653 -0.0217
{Solobacterium.moorei}0.167 0.0394 0.0328
{Veillonella.atypica.dispar.parvula}0.1388 -0.0248 -0.014
{Fusobacterium.nucleatum.subsp..polymorphum}0.1737 -0.0479 0.013
{Fusobacterium.periodonticum}0.2712 -0.1476 0.0039
{Leptotrichia.302H02}0.1413 -0.1562 0.148
{Leptotrichia.BU064}0.3221 -0.1208 0.0074
{Leptotrichia.FP036}0.0718 -0.1303 -0.0284
{Leptotrichia.nbw822e09c1}0.1776 0.0398 -0.0933
{Leptotrichia.wadei}0.0702 -0.0872 -0.0145
{Eikenella.corrodens}0.1367 0.1465 0.0782
{Neisseria.elongata}0.1233 0.3402 0.1157
{Neisseria.flava.mucosa.pharyngis}0.0489 0.1101 0.0659
{Neisseria.meningitidis}0.1004 0.0199 0.027
{Simonsiella.ncd2672g08c1}-0.1425 0.0371 0.0575
{Campylobacter.HB035}0.0694 0.0856 -0.0083
{Campylobacter.concisus}0.2692 -0.1979 -0.0458
{Campylobacter.gracilis}0.2169 -0.1468 -0.0774
{Campylobacter.showae}0.0725 -0.0164 0.0762
{Cardiobacterium.hominis}0.0725 -0.0164 0.0762
{Aggregatibacter.DQ003635}0.3569 -0.2246 -0.0329
{Aggregatibacter.aprophilus}0.1345 -0.0551 0.0162
{Aggregatibacter.segnis}0.0376 -0.0488 0.0493
{Haemophilus.3A01}-0.0928 -0.0974 0.0154
{Haemophilus.influenzae}0.109 -0.1567 0.0133
{Haemophilus.nbw161b08c1}0.057 -0.0623 0.047
{Haemophilus.oral.taxon.036}-0.0494 -0.0665 0.0223
{Haemophilus.parahaemolyticus}-0.1008 -0.0668 0.0295
{Haemophilus.parainfluenzae}0.1405 -0.1235 0.0231
{Haemophilus.pittmaniae}0.1964 -0.0027 0.0221
{TM7.oral.taxon.352}0.2169 -0.1468 -0.0774
@subgroup {cluster 2} collapsible
@balllist {} nobutton color= seagreen radius= 0.0064 alpha= 0.8 master= {points}
{Corynebacterium.matruchotii}-0.309 0.0806 -0.1947
{Capnocytophaga.P4G.35.P4}-0.0482 0.1216 -0.3645
{Sphingobacterium.multivorum}0.0755 0.1078 -0.4919
{Streptococcus.peroris}-0.3106 0.0719 -0.0974
{Brevundimonas.staleyi}0.0909 0.131 -0.4497
{Sphingobium.yanoikuyae}0.1809 -0.1187 -0.1301
{Burkholderia.cepacia}-0.41 0.0181 -0.0481
{Ralstonia.insidiosa}-0.2276 0.0609 -0.2381
{Delftia.tsuruhatensis}0.0862 0.0958 -0.4404
{Herbaspirillum.frisingense}0.0583 0.0599 -0.3736
{Aquabacterium.commune}-0.0675 0.0939 -0.2621
{Acinetobacter.calcoaceticus}0.0246 0.1795 -0.3464
{Acinetobacter.johnsonii}0.0033 0.1814 -0.3229
{Acinetobacter.junii}0.0493 0.08 -0.391
{Moraxella.osloensis}0.211 0.0797 -0.4796
{Pseudomonas.monteilii}0.1574 0.1157 -0.3361
{Pseudomonas.synxantha}0.0681 0.0746 -0.2863
{Xanthomonas.nbw424b01c1}0.0895 0.1584 -0.3769
@labellist {} off nobutton color= seagreen master= {point labels}
{Corynebacterium.matruchotii}-0.309 0.0806 -0.1947
{Capnocytophaga.P4G.35.P4}-0.0482 0.1216 -0.3645
{Sphingobacterium.multivorum}0.0755 0.1078 -0.4919
{Streptococcus.peroris}-0.3106 0.0719 -0.0974
{Brevundimonas.staleyi}0.0909 0.131 -0.4497
{Sphingobium.yanoikuyae}0.1809 -0.1187 -0.1301
{Burkholderia.cepacia}-0.41 0.0181 -0.0481
{Ralstonia.insidiosa}-0.2276 0.0609 -0.2381
{Delftia.tsuruhatensis}0.0862 0.0958 -0.4404
{Herbaspirillum.frisingense}0.0583 0.0599 -0.3736
{Aquabacterium.commune}-0.0675 0.0939 -0.2621
{Acinetobacter.calcoaceticus}0.0246 0.1795 -0.3464
{Acinetobacter.johnsonii}0.0033 0.1814 -0.3229
{Acinetobacter.junii}0.0493 0.08 -0.391
{Moraxella.osloensis}0.211 0.0797 -0.4796
{Pseudomonas.monteilii}0.1574 0.1157 -0.3361
{Pseudomonas.synxantha}0.0681 0.0746 -0.2863
{Xanthomonas.nbw424b01c1}0.0895 0.1584 -0.3769
@subgroup {cluster 3} collapsible
@balllist {} nobutton color= orange radius= 0.0064 alpha= 0.8 master= {points}
{Paenibacillus.CA007}-0.1532 0.1214 -0.1363
{Gemella.haemolysans}-0.1185 0.023 0.042
{Streptococcus.ASCB04}-0.1202 0.0917 0.0729
{Streptococcus.AY020}-0.2048 0.1138 0.0382
{Streptococcus.anginosus}-0.019 -0.0249 -0.0253
{Streptococcus.mitis.pneumoniae.infantis.oralis}-0.1608 -0.0106 0.0052
{Streptococcus.sanguinis}-0.0957 0.0018 0.0075
{Fusobacterium.nucleatum.subsp..nucleatum}-0.3679 -0.0046 -0.0292
{Aeromonas.VE39G03}-0.2392 0.1438 0.0584
{Enterobacter.kobei}-0.0916 0.0869 -0.051
{Stenotrophomonas.rhizophila}0.2063 -0.4054 0.074
{Treponema.denticola}-0.3579 -0.0627 -0.0442
@labellist {} off nobutton color= orange master= {point labels}
{Paenibacillus.CA007}-0.1532 0.1214 -0.1363
{Gemella.haemolysans}-0.1185 0.023 0.042
{Streptococcus.ASCB04}-0.1202 0.0917 0.0729
{Streptococcus.AY020}-0.2048 0.1138 0.0382
{Streptococcus.anginosus}-0.019 -0.0249 -0.0253
{Streptococcus.mitis.pneumoniae.infantis.oralis}-0.1608 -0.0106 0.0052
{Streptococcus.sanguinis}-0.0957 0.0018 0.0075
{Fusobacterium.nucleatum.subsp..nucleatum}-0.3679 -0.0046 -0.0292
{Aeromonas.VE39G03}-0.2392 0.1438 0.0584
{Enterobacter.kobei}-0.0916 0.0869 -0.051
{Stenotrophomonas.rhizophila}0.2063 -0.4054 0.074
{Treponema.denticola}-0.3579 -0.0627 -0.0442
@group {species names} collapsible
@subgroup {names 1} off collapsible
@labellist {} nobutton color= magenta master= {text}
{Actinomyces.graevenitzii}0.3131 -0.086 -0.0357
{Actinomyces.odontolyticus.lingnae}0.1854 -0.0118 0.008
{Rothia.mucilaginosa}0.108 0.1738 0.0383
{Atopobium.parvulum}0.1052 -0.127 -0.0274
{Bacteroides.heparinolyticus}-0.0409 -0.0922 0.0349
{Porphyromonas.CW034}0.1061 0.0113 0.0558
{Porphyromonas.catoniae}0.0796 0.2094 0.0341
{Prevotella.301H01}0.2564 0.0546 0.0568
{Prevotella.601F05}0.0237 0.1257 -0.046
{Prevotella.IK062}0.0959 -0.0706 0.0073
{Prevotella.fusca}0.2169 -0.1468 -0.0774
{Prevotella.histicola}0.2093 -0.0251 -0.0561
{Prevotella.intermedia}-0.1057 -0.0066 -0.0968
{Prevotella.melaninogenica}0.1737 -0.0467 -0.0601
{Prevotella.ncd1310e09c1}0.329 0.031 0.0579
{Prevotella.nigrescens}-0.081 -0.1024 -0.0392
{Prevotella.oral.taxon.292}0.0682 0.0824 -0.1266
{Prevotella.oral.taxon.299}0.2043 -0.0882 0.0151
{Prevotella.oral.taxon.306}0.0209 0.0076 -0.0493
{Prevotella.oulorum}0.058 -0.0777 -0.087
{Prevotella.pallens}0.1938 -0.0043 -0.041
{Prevotella.salivae}0.1338 -0.0516 -0.0846
{Prevotella.tannerae}0.3026 -0.0755 -0.0865
{Prevotella.veroralis}0.2169 -0.1468 -0.0774
{Capnocytophaga.DS022}-0.1516 0.0996 0.0972
{Capnocytophaga.gingivalis}-0.006 -0.0673 0.0545
{Capnocytophaga.granulosa}0.0725 -0.0164 0.0762
{Capnocytophaga.leadbetteri}0.0151 -0.0223 0.0432
{Capnocytophaga.sputigena}0.002 -0.0276 0.0334
{Gemella.morbillorum}-0.076 -0.1331 0.034
{Gemella.sanguinis}0.0968 0.0382 0.0259
{Granulicatella.adiacens}0.1554 0.0217 -0.0007
{Streptococcus.ET.G.4d04}0.0455 0.0402 -0.0225
{Streptococcus.SK44}-0.1376 0.0368 -0.0141
{Streptococcus.VG051}0.1006 0.0867 0.028
{Streptococcus.australis}0.0729 0.0305 -0.0115
{Streptococcus.gordonii}-0.1004 0.1085 0.0109
{Streptococcus.oral.taxon.066}0.1086 0.0196 -0.0257
{Streptococcus.parasanguinis}0.122 -0.0208 -0.0222
{Streptococcus.strain.GiTF}0.196 0.5083 0.1464
{Streptococcus.vestibularis.salivarius}0.0669 -0.0112 -0.0612
{Parvimonas.P4P.31.P3}0.2062 0.1887 0.0372
{Parvimonas.micra}0.2033 0.1111 0.0431
{Eubacterium.sulci.infirmum}0.4198 -0.1978 -0.0036
{Catonella.morbi}0.43 -0.3831 -0.0378
{Oribacterium.sinus}0.1689 -0.0149 -0.0375
{Shuttleworthia.C1}0.1793 -0.0662 -0.0333
{Peptococcus.BU014}0.1755 0.1653 -0.0217
{Solobacterium.moorei}0.167 0.0394 0.0328
{Veillonella.atypica.dispar.parvula}0.1388 -0.0248 -0.014
{Fusobacterium.nucleatum.subsp..polymorphum}0.1737 -0.0479 0.013
{Fusobacterium.periodonticum}0.2712 -0.1476 0.0039
{Leptotrichia.302H02}0.1413 -0.1562 0.148
{Leptotrichia.BU064}0.3221 -0.1208 0.0074
{Leptotrichia.FP036}0.0718 -0.1303 -0.0284
{Leptotrichia.nbw822e09c1}0.1776 0.0398 -0.0933
{Leptotrichia.wadei}0.0702 -0.0872 -0.0145
{Eikenella.corrodens}0.1367 0.1465 0.0782
{Neisseria.elongata}0.1233 0.3402 0.1157
{Neisseria.flava.mucosa.pharyngis}0.0489 0.1101 0.0659
{Neisseria.meningitidis}0.1004 0.0199 0.027
{Simonsiella.ncd2672g08c1}-0.1425 0.0371 0.0575
{Campylobacter.HB035}0.0694 0.0856 -0.0083
{Campylobacter.concisus}0.2692 -0.1979 -0.0458
{Campylobacter.gracilis}0.2169 -0.1468 -0.0774
{Campylobacter.showae}0.0725 -0.0164 0.0762
{Cardiobacterium.hominis}0.0725 -0.0164 0.0762
{Aggregatibacter.DQ003635}0.3569 -0.2246 -0.0329
{Aggregatibacter.aprophilus}0.1345 -0.0551 0.0162
{Aggregatibacter.segnis}0.0376 -0.0488 0.0493
{Haemophilus.3A01}-0.0928 -0.0974 0.0154
{Haemophilus.influenzae}0.109 -0.1567 0.0133
{Haemophilus.nbw161b08c1}0.057 -0.0623 0.047
{Haemophilus.oral.taxon.036}-0.0494 -0.0665 0.0223
{Haemophilus.parahaemolyticus}-0.1008 -0.0668 0.0295
{Haemophilus.parainfluenzae}0.1405 -0.1235 0.0231
{Haemophilus.pittmaniae}0.1964 -0.0027 0.0221
{TM7.oral.taxon.352}0.2169 -0.1468 -0.0774
@subgroup {names 2} off collapsible
@labellist {} nobutton color= seagreen master= {text}
{Corynebacterium.matruchotii}-0.309 0.0806 -0.1947
{Capnocytophaga.P4G.35.P4}-0.0482 0.1216 -0.3645
{Sphingobacterium.multivorum}0.0755 0.1078 -0.4919
{Streptococcus.peroris}-0.3106 0.0719 -0.0974
{Brevundimonas.staleyi}0.0909 0.131 -0.4497
{Sphingobium.yanoikuyae}0.1809 -0.1187 -0.1301
{Burkholderia.cepacia}-0.41 0.0181 -0.0481
{Ralstonia.insidiosa}-0.2276 0.0609 -0.2381
{Delftia.tsuruhatensis}0.0862 0.0958 -0.4404
{Herbaspirillum.frisingense}0.0583 0.0599 -0.3736
{Aquabacterium.commune}-0.0675 0.0939 -0.2621
{Acinetobacter.calcoaceticus}0.0246 0.1795 -0.3464
{Acinetobacter.johnsonii}0.0033 0.1814 -0.3229
{Acinetobacter.junii}0.0493 0.08 -0.391
{Moraxella.osloensis}0.211 0.0797 -0.4796
{Pseudomonas.monteilii}0.1574 0.1157 -0.3361
{Pseudomonas.synxantha}0.0681 0.0746 -0.2863
{Xanthomonas.nbw424b01c1}0.0895 0.1584 -0.3769
@subgroup {names 3} off collapsible
@labellist {} nobutton color= orange master= {text}
{Paenibacillus.CA007}-0.1532 0.1214 -0.1363
{Gemella.haemolysans}-0.1185 0.023 0.042
{Streptococcus.ASCB04}-0.1202 0.0917 0.0729
{Streptococcus.AY020}-0.2048 0.1138 0.0382
{Streptococcus.anginosus}-0.019 -0.0249 -0.0253
{Streptococcus.mitis.pneumoniae.infantis.oralis}-0.1608 -0.0106 0.0052
{Streptococcus.sanguinis}-0.0957 0.0018 0.0075
{Fusobacterium.nucleatum.subsp..nucleatum}-0.3679 -0.0046 -0.0292
{Aeromonas.VE39G03}-0.2392 0.1438 0.0584
{Enterobacter.kobei}-0.0916 0.0869 -0.051
{Stenotrophomonas.rhizophila}0.2063 -0.4054 0.074
{Treponema.denticola}-0.3579 -0.0627 -0.0442
@group {cluster vectors} collapsible
@subgroup {cluster 1} collapsible
@vectorlist {} nobutton color= magenta width= 1 master= {vectors}
{}P 0.116 -0.0166 0.0026
{"}0.3131 -0.086 -0.0357
{"}P 0.116 -0.0166 0.0026
{"}0.1854 -0.0118 0.008
{"}P 0.116 -0.0166 0.0026
{"}0.108 0.1738 0.0383
{"}P 0.116 -0.0166 0.0026
{"}0.1052 -0.127 -0.0274
{"}P 0.116 -0.0166 0.0026
{"}-0.0409 -0.0922 0.0349
{"}P 0.116 -0.0166 0.0026
{"}0.1061 0.0113 0.0558
{"}P 0.116 -0.0166 0.0026
{"}0.0796 0.2094 0.0341
{"}P 0.116 -0.0166 0.0026
{"}0.2564 0.0546 0.0568
{"}P 0.116 -0.0166 0.0026
{"}0.0237 0.1257 -0.046
{"}P 0.116 -0.0166 0.0026
{"}0.0959 -0.0706 0.0073
{"}P 0.116 -0.0166 0.0026
{"}0.2169 -0.1468 -0.0774
{"}P 0.116 -0.0166 0.0026
{"}0.2093 -0.0251 -0.0561
{"}P 0.116 -0.0166 0.0026
{"}-0.1057 -0.0066 -0.0968
{"}P 0.116 -0.0166 0.0026
{"}0.1737 -0.0467 -0.0601
{"}P 0.116 -0.0166 0.0026
{"}0.329 0.031 0.0579
{"}P 0.116 -0.0166 0.0026
{"}-0.081 -0.1024 -0.0392
{"}P 0.116 -0.0166 0.0026
{"}0.0682 0.0824 -0.1266
{"}P 0.116 -0.0166 0.0026
{"}0.2043 -0.0882 0.0151
{"}P 0.116 -0.0166 0.0026
{"}0.0209 0.0076 -0.0493
{"}P 0.116 -0.0166 0.0026
{"}0.058 -0.0777 -0.087
{"}P 0.116 -0.0166 0.0026
{"}0.1938 -0.0043 -0.041
{"}P 0.116 -0.0166 0.0026
{"}0.1338 -0.0516 -0.0846
{"}P 0.116 -0.0166 0.0026
{"}0.3026 -0.0755 -0.0865
{"}P 0.116 -0.0166 0.0026
{"}0.2169 -0.1468 -0.0774
{"}P 0.116 -0.0166 0.0026
{"}-0.1516 0.0996 0.0972
{"}P 0.116 -0.0166 0.0026
{"}-0.006 -0.0673 0.0545
{"}P 0.116 -0.0166 0.0026
{"}0.0725 -0.0164 0.0762
{"}P 0.116 -0.0166 0.0026
{"}0.0151 -0.0223 0.0432
{"}P 0.116 -0.0166 0.0026
{"}0.002 -0.0276 0.0334
{"}P 0.116 -0.0166 0.0026
{"}-0.076 -0.1331 0.034
{"}P 0.116 -0.0166 0.0026
{"}0.0968 0.0382 0.0259
{"}P 0.116 -0.0166 0.0026
{"}0.1554 0.0217 -0.0007
{"}P 0.116 -0.0166 0.0026
{"}0.0455 0.0402 -0.0225
{"}P 0.116 -0.0166 0.0026
{"}-0.1376 0.0368 -0.0141
{"}P 0.116 -0.0166 0.0026
{"}0.1006 0.0867 0.028
{"}P 0.116 -0.0166 0.0026
{"}0.0729 0.0305 -0.0115
{"}P 0.116 -0.0166 0.0026
{"}-0.1004 0.1085 0.0109
{"}P 0.116 -0.0166 0.0026
{"}0.1086 0.0196 -0.0257
{"}P 0.116 -0.0166 0.0026
{"}0.122 -0.0208 -0.0222
{"}P 0.116 -0.0166 0.0026
{"}0.196 0.5083 0.1464
{"}P 0.116 -0.0166 0.0026
{"}0.0669 -0.0112 -0.0612
{"}P 0.116 -0.0166 0.0026
{"}0.2062 0.1887 0.0372
{"}P 0.116 -0.0166 0.0026
{"}0.2033 0.1111 0.0431
{"}P 0.116 -0.0166 0.0026
{"}0.4198 -0.1978 -0.0036
{"}P 0.116 -0.0166 0.0026
{"}0.43 -0.3831 -0.0378
{"}P 0.116 -0.0166 0.0026
{"}0.1689 -0.0149 -0.0375
{"}P 0.116 -0.0166 0.0026
{"}0.1793 -0.0662 -0.0333
{"}P 0.116 -0.0166 0.0026
{"}0.1755 0.1653 -0.0217
{"}P 0.116 -0.0166 0.0026
{"}0.167 0.0394 0.0328
{"}P 0.116 -0.0166 0.0026
{"}0.1388 -0.0248 -0.014
{"}P 0.116 -0.0166 0.0026
{"}0.1737 -0.0479 0.013
{"}P 0.116 -0.0166 0.0026
{"}0.2712 -0.1476 0.0039
{"}P 0.116 -0.0166 0.0026
{"}0.1413 -0.1562 0.148
{"}P 0.116 -0.0166 0.0026
{"}0.3221 -0.1208 0.0074
{"}P 0.116 -0.0166 0.0026
{"}0.0718 -0.1303 -0.0284
{"}P 0.116 -0.0166 0.0026
{"}0.1776 0.0398 -0.0933
{"}P 0.116 -0.0166 0.0026
{"}0.0702 -0.0872 -0.0145
{"}P 0.116 -0.0166 0.0026
{"}0.1367 0.1465 0.0782
{"}P 0.116 -0.0166 0.0026
{"}0.1233 0.3402 0.1157
{"}P 0.116 -0.0166 0.0026
{"}0.0489 0.1101 0.0659
{"}P 0.116 -0.0166 0.0026
{"}0.1004 0.0199 0.027
{"}P 0.116 -0.0166 0.0026
{"}-0.1425 0.0371 0.0575
{"}P 0.116 -0.0166 0.0026
{"}0.0694 0.0856 -0.0083
{"}P 0.116 -0.0166 0.0026
{"}0.2692 -0.1979 -0.0458
{"}P 0.116 -0.0166 0.0026
{"}0.2169 -0.1468 -0.0774
{"}P 0.116 -0.0166 0.0026
{"}0.0725 -0.0164 0.0762
{"}P 0.116 -0.0166 0.0026
{"}0.0725 -0.0164 0.0762
{"}P 0.116 -0.0166 0.0026
{"}0.3569 -0.2246 -0.0329
{"}P 0.116 -0.0166 0.0026
{"}0.1345 -0.0551 0.0162
{"}P 0.116 -0.0166 0.0026
{"}0.0376 -0.0488 0.0493
{"}P 0.116 -0.0166 0.0026
{"}-0.0928 -0.0974 0.0154
{"}P 0.116 -0.0166 0.0026
{"}0.109 -0.1567 0.0133
{"}P 0.116 -0.0166 0.0026
{"}0.057 -0.0623 0.047
{"}P 0.116 -0.0166 0.0026
{"}-0.0494 -0.0665 0.0223
{"}P 0.116 -0.0166 0.0026
{"}-0.1008 -0.0668 0.0295
{"}P 0.116 -0.0166 0.0026
{"}0.1405 -0.1235 0.0231
{"}P 0.116 -0.0166 0.0026
{"}0.1964 -0.0027 0.0221
{"}P 0.116 -0.0166 0.0026
{"}0.2169 -0.1468 -0.0774
@labellist {} nobutton color= magenta master= {vector labels}
{}0.3131 -0.086 -0.0357
{"}0.1854 -0.0118 0.008
{"}0.108 0.1738 0.0383
{"}0.1052 -0.127 -0.0274
{"}-0.0409 -0.0922 0.0349
{"}0.1061 0.0113 0.0558
{"}0.0796 0.2094 0.0341
{"}0.2564 0.0546 0.0568
{"}0.0237 0.1257 -0.046
{"}0.0959 -0.0706 0.0073
{"}0.2169 -0.1468 -0.0774
{"}0.2093 -0.0251 -0.0561
{"}-0.1057 -0.0066 -0.0968
{"}0.1737 -0.0467 -0.0601
{"}0.329 0.031 0.0579
{"}-0.081 -0.1024 -0.0392
{"}0.0682 0.0824 -0.1266
{"}0.2043 -0.0882 0.0151
{"}0.0209 0.0076 -0.0493
{"}0.058 -0.0777 -0.087
{"}0.1938 -0.0043 -0.041
{"}0.1338 -0.0516 -0.0846
{"}0.3026 -0.0755 -0.0865
{"}0.2169 -0.1468 -0.0774
{"}-0.1516 0.0996 0.0972
{"}-0.006 -0.0673 0.0545
{"}0.0725 -0.0164 0.0762
{"}0.0151 -0.0223 0.0432
{"}0.002 -0.0276 0.0334
{"}-0.076 -0.1331 0.034
{"}0.0968 0.0382 0.0259
{"}0.1554 0.0217 -0.0007
{"}0.0455 0.0402 -0.0225
{"}-0.1376 0.0368 -0.0141
{"}0.1006 0.0867 0.028
{"}0.0729 0.0305 -0.0115
{"}-0.1004 0.1085 0.0109
{"}0.1086 0.0196 -0.0257
{"}0.122 -0.0208 -0.0222
{"}0.196 0.5083 0.1464
{"}0.0669 -0.0112 -0.0612
{"}0.2062 0.1887 0.0372
{"}0.2033 0.1111 0.0431
{"}0.4198 -0.1978 -0.0036
{"}0.43 -0.3831 -0.0378
{"}0.1689 -0.0149 -0.0375
{"}0.1793 -0.0662 -0.0333
{"}0.1755 0.1653 -0.0217
{"}0.167 0.0394 0.0328
{"}0.1388 -0.0248 -0.014
{"}0.1737 -0.0479 0.013
{"}0.2712 -0.1476 0.0039
{"}0.1413 -0.1562 0.148
{"}0.3221 -0.1208 0.0074
{"}0.0718 -0.1303 -0.0284
{"}0.1776 0.0398 -0.0933
{"}0.0702 -0.0872 -0.0145
{"}0.1367 0.1465 0.0782
{"}0.1233 0.3402 0.1157
{"}0.0489 0.1101 0.0659
{"}0.1004 0.0199 0.027
{"}-0.1425 0.0371 0.0575
{"}0.0694 0.0856 -0.0083
{"}0.2692 -0.1979 -0.0458
{"}0.2169 -0.1468 -0.0774
{"}0.0725 -0.0164 0.0762
{"}0.0725 -0.0164 0.0762
{"}0.3569 -0.2246 -0.0329
{"}0.1345 -0.0551 0.0162
{"}0.0376 -0.0488 0.0493
{"}-0.0928 -0.0974 0.0154
{"}0.109 -0.1567 0.0133
{"}0.057 -0.0623 0.047
{"}-0.0494 -0.0665 0.0223
{"}-0.1008 -0.0668 0.0295
{"}0.1405 -0.1235 0.0231
{"}0.1964 -0.0027 0.0221
{"}0.2169 -0.1468 -0.0774
@subgroup {cluster 2} collapsible
@vectorlist {} nobutton color= seagreen width= 1 master= {vectors}
{}P -0.0154 0.0884 -0.3128
{"}-0.309 0.0806 -0.1947
{"}P -0.0154 0.0884 -0.3128
{"}-0.0482 0.1216 -0.3645
{"}P -0.0154 0.0884 -0.3128
{"}0.0755 0.1078 -0.4919
{"}P -0.0154 0.0884 -0.3128
{"}-0.3106 0.0719 -0.0974
{"}P -0.0154 0.0884 -0.3128
{"}0.0909 0.131 -0.4497
{"}P -0.0154 0.0884 -0.3128
{"}0.1809 -0.1187 -0.1301
{"}P -0.0154 0.0884 -0.3128
{"}-0.41 0.0181 -0.0481
{"}P -0.0154 0.0884 -0.3128
{"}-0.2276 0.0609 -0.2381
{"}P -0.0154 0.0884 -0.3128
{"}0.0862 0.0958 -0.4404
{"}P -0.0154 0.0884 -0.3128
{"}0.0583 0.0599 -0.3736
{"}P -0.0154 0.0884 -0.3128
{"}-0.0675 0.0939 -0.2621
{"}P -0.0154 0.0884 -0.3128
{"}0.0246 0.1795 -0.3464
{"}P -0.0154 0.0884 -0.3128
{"}0.0033 0.1814 -0.3229
{"}P -0.0154 0.0884 -0.3128
{"}0.0493 0.08 -0.391
{"}P -0.0154 0.0884 -0.3128
{"}0.211 0.0797 -0.4796
{"}P -0.0154 0.0884 -0.3128
{"}0.1574 0.1157 -0.3361
{"}P -0.0154 0.0884 -0.3128
{"}0.0681 0.0746 -0.2863
{"}P -0.0154 0.0884 -0.3128
{"}0.0895 0.1584 -0.3769
@labellist {} nobutton color= seagreen master= {vector labels}
{}-0.309 0.0806 -0.1947
{"}-0.0482 0.1216 -0.3645
{"}0.0755 0.1078 -0.4919
{"}-0.3106 0.0719 -0.0974
{"}0.0909 0.131 -0.4497
{"}0.1809 -0.1187 -0.1301
{"}-0.41 0.0181 -0.0481
{"}-0.2276 0.0609 -0.2381
{"}0.0862 0.0958 -0.4404
{"}0.0583 0.0599 -0.3736
{"}-0.0675 0.0939 -0.2621
{"}0.0246 0.1795 -0.3464
{"}0.0033 0.1814 -0.3229
{"}0.0493 0.08 -0.391
{"}0.211 0.0797 -0.4796
{"}0.1574 0.1157 -0.3361
{"}0.0681 0.0746 -0.2863
{"}0.0895 0.1584 -0.3769
@subgroup {cluster 3} collapsible
@vectorlist {} nobutton color= orange width= 1 master= {vectors}
{}P -0.1436 0.0062 0.001
{"}-0.1532 0.1214 -0.1363
{"}P -0.1436 0.0062 0.001
{"}-0.1185 0.023 0.042
{"}P -0.1436 0.0062 0.001
{"}-0.1202 0.0917 0.0729
{"}P -0.1436 0.0062 0.001
{"}-0.2048 0.1138 0.0382
{"}P -0.1436 0.0062 0.001
{"}-0.019 -0.0249 -0.0253
{"}P -0.1436 0.0062 0.001
{"}-0.1608 -0.0106 0.0052
{"}P -0.1436 0.0062 0.001
{"}-0.0957 0.0018 0.0075
{"}P -0.1436 0.0062 0.001
{"}-0.3679 -0.0046 -0.0292
{"}P -0.1436 0.0062 0.001
{"}-0.2392 0.1438 0.0584
{"}P -0.1436 0.0062 0.001
{"}-0.0916 0.0869 -0.051
{"}P -0.1436 0.0062 0.001
{"}0.2063 -0.4054 0.074
{"}P -0.1436 0.0062 0.001
{"}-0.3579 -0.0627 -0.0442
@labellist {} nobutton color= orange master= {vector labels}
{}-0.1532 0.1214 -0.1363
{"}-0.1185 0.023 0.042
{"}-0.1202 0.0917 0.0729
{"}-0.2048 0.1138 0.0382
{"}-0.019 -0.0249 -0.0253
{"}-0.1608 -0.0106 0.0052
{"}-0.0957 0.0018 0.0075
{"}-0.3679 -0.0046 -0.0292
{"}-0.2392 0.1438 0.0584
{"}-0.0916 0.0869 -0.051
{"}0.2063 -0.4054 0.074
{"}-0.3579 -0.0627 -0.0442
@group {cluster labels} collapsible
@subgroup {cluster 1} collapsible
@labellist {} nobutton color= magenta master= {text}
{1}0.116 -0.0166 0.0026
@subgroup {cluster 2} collapsible
@labellist {} nobutton color= seagreen master= {text}
{2}-0.0154 0.0884 -0.3128
@subgroup {cluster 3} collapsible
@labellist {} nobutton color= orange master= {text}
{3}-0.1436 0.0062 0.001
@group {individual subject time points} off collapsible
@subgroup {p02} off collapsible
@balllist {} nobutton color= gray radius= 0.0091 alpha= 0.8 master= {points}
{p02d01}0.2547 0.0809 0.0386
{p02d03}-0.0813 0.0498 0.015
{p02d05}0.2128 0.1405 0.053
{p02d09}-0.0026 0.066 0.0287
{p02d14}-0.0845 0.1275 0.0291
@labellist {} off nobutton color= gray master= {point labels}
{p02d01}0.2547 0.0809 0.0386
{p02d03}-0.0813 0.0498 0.015
{p02d05}0.2128 0.1405 0.053
{p02d09}-0.0026 0.066 0.0287
{p02d14}-0.0845 0.1275 0.0291
@subgroup {p02 name} off collapsible
@labellist {} nobutton color= gray master= {text}
{p02d01}0.2547 0.0809 0.0386
{p02d03}-0.0813 0.0498 0.015
{p02d05}0.2128 0.1405 0.053
{p02d09}-0.0026 0.066 0.0287
{p02d14}-0.0845 0.1275 0.0291
@subgroup {p03} off collapsible
@balllist {} nobutton color= gray radius= 0.0091 alpha= 0.8 master= {points}
{p03d01}-0.033 -0.0252 0.0519
{p03d03}0.0311 -0.1141 0.0212
{p03d05}-0.1385 -0.06 0.0022
{p03d09}-0.1543 0.007 -0.0047
{p03d14}-0.1491 -0.0225 -0.0003
@labellist {} off nobutton color= gray master= {point labels}
{p03d01}-0.033 -0.0252 0.0519
{p03d03}0.0311 -0.1141 0.0212
{p03d05}-0.1385 -0.06 0.0022
{p03d09}-0.1543 0.007 -0.0047
{p03d14}-0.1491 -0.0225 -0.0003
@subgroup {p03 name} off collapsible
@labellist {} nobutton color= gray master= {text}
{p03d01}-0.033 -0.0252 0.0519
{p03d03}0.0311 -0.1141 0.0212
{p03d05}-0.1385 -0.06 0.0022
{p03d09}-0.1543 0.007 -0.0047
{p03d14}-0.1491 -0.0225 -0.0003
@subgroup {p04} off collapsible
@balllist {} nobutton color= gray radius= 0.0091 alpha= 0.8 master= {points}
{p04d01}-0.0607 -0.0324 0.0538
{p04d03}-0.0124 -0.007 0.0688
{p04d05}0.0013 0.1173 0.1031
{p04d09}-0.0944 0.0246 0.0466
{p04d14}-0.1007 -0.026 0.0178
@labellist {} off nobutton color= gray master= {point labels}
{p04d01}-0.0607 -0.0324 0.0538
{p04d03}-0.0124 -0.007 0.0688
{p04d05}0.0013 0.1173 0.1031
{p04d09}-0.0944 0.0246 0.0466
{p04d14}-0.1007 -0.026 0.0178
@subgroup {p04 name} off collapsible
@labellist {} nobutton color= gray master= {text}
{p04d01}-0.0607 -0.0324 0.0538
{p04d03}-0.0124 -0.007 0.0688
{p04d05}0.0013 0.1173 0.1031
{p04d09}-0.0944 0.0246 0.0466
{p04d14}-0.1007 -0.026 0.0178
@subgroup {p05} off collapsible
@balllist {} nobutton color= gray radius= 0.0091 alpha= 0.8 master= {points}
{p05d01}-0.081 -0.0617 0.0088
{p05d03}0.2197 0.12 -0.0396
{p05d05}0.1862 -0.0262 -0.0033
{p05d09}0.2314 -0.0381 0.0026
{p05d14}-0.107 0.0215 0.014
@labellist {} off nobutton color= gray master= {point labels}
{p05d01}-0.081 -0.0617 0.0088
{p05d03}0.2197 0.12 -0.0396
{p05d05}0.1862 -0.0262 -0.0033
{p05d09}0.2314 -0.0381 0.0026
{p05d14}-0.107 0.0215 0.014
@subgroup {p05 name} off collapsible
@labellist {} nobutton color= gray master= {text}
{p05d01}-0.081 -0.0617 0.0088
{p05d03}0.2197 0.12 -0.0396
{p05d05}0.1862 -0.0262 -0.0033
{p05d09}0.2314 -0.0381 0.0026
{p05d14}-0.107 0.0215 0.014
@subgroup {p06} off collapsible
@balllist {} nobutton color= gray radius= 0.0091 alpha= 0.8 master= {points}
{p06d01}0.228 -0.1546 0.0165
{p06d05}0.0023 -0.134 0.0486
{p06d09}-0.062 0.0427 -0.0783
{p06d14}-0.0568 0.0136 0.0334
@labellist {} off nobutton color= gray master= {point labels}
{p06d01}0.228 -0.1546 0.0165
{p06d05}0.0023 -0.134 0.0486
{p06d09}-0.062 0.0427 -0.0783
{p06d14}-0.0568 0.0136 0.0334
@subgroup {p06 name} off collapsible
@labellist {} nobutton color= gray master= {text}
{p06d01}0.228 -0.1546 0.0165
{p06d05}0.0023 -0.134 0.0486
{p06d09}-0.062 0.0427 -0.0783
{p06d14}-0.0568 0.0136 0.0334
@subgroup {p08} off collapsible
@balllist {} nobutton color= gray radius= 0.0091 alpha= 0.8 master= {points}
{p08d01}0.0966 0.0131 0.0486
{p08d03}-0.0835 0.0112 0.0073
{p08d05}-0.1138 0.0247 -0.0017
{p08d09}-0.0666 -0.0607 0.019
{p08d14}0.1957 -0.0835 0.0187
@labellist {} off nobutton color= gray master= {point labels}
{p08d01}0.0966 0.0131 0.0486
{p08d03}-0.0835 0.0112 0.0073
{p08d05}-0.1138 0.0247 -0.0017
{p08d09}-0.0666 -0.0607 0.019
{p08d14}0.1957 -0.0835 0.0187
@subgroup {p08 name} off collapsible
@labellist {} nobutton color= gray master= {text}
{p08d01}0.0966 0.0131 0.0486
{p08d03}-0.0835 0.0112 0.0073
{p08d05}-0.1138 0.0247 -0.0017
{p08d09}-0.0666 -0.0607 0.019
{p08d14}0.1957 -0.0835 0.0187
@subgroup {p10} off collapsible
@balllist {} nobutton color= gray radius= 0.0091 alpha= 0.8 master= {points}
{p10d01}-0.1597 -0.0304 0.0221
{p10d03}0.1987 -0.0367 0.0142
{p10d05}0.1851 -0.0838 0.0086
{p10d09}-0.0331 -0.1484 0.0359
{p10d14}-0.0426 -0.0713 0.0462
@labellist {} off nobutton color= gray master= {point labels}
{p10d01}-0.1597 -0.0304 0.0221
{p10d03}0.1987 -0.0367 0.0142
{p10d05}0.1851 -0.0838 0.0086
{p10d09}-0.0331 -0.1484 0.0359
{p10d14}-0.0426 -0.0713 0.0462
@subgroup {p10 name} off collapsible
@labellist {} nobutton color= gray master= {text}
{p10d01}-0.1597 -0.0304 0.0221
{p10d03}0.1987 -0.0367 0.0142
{p10d05}0.1851 -0.0838 0.0086
{p10d09}-0.0331 -0.1484 0.0359
{p10d14}-0.0426 -0.0713 0.0462
@subgroup {p11} off collapsible
@balllist {} nobutton color= gray radius= 0.0091 alpha= 0.8 master= {points}
{p11d01}-0.0469 -0.0422 0.0539
{p11d03}-0.1527 0.0349 -0.0218
{p11d05}-0.0217 -0.0463 0.0193
{p11d09}0.1685 0.1368 0.0266
{p11d14}0.1248 0.1666 -0.0081
@labellist {} off nobutton color= gray master= {point labels}
{p11d01}-0.0469 -0.0422 0.0539
{p11d03}-0.1527 0.0349 -0.0218
{p11d05}-0.0217 -0.0463 0.0193
{p11d09}0.1685 0.1368 0.0266
{p11d14}0.1248 0.1666 -0.0081
@subgroup {p11 name} off collapsible
@labellist {} nobutton color= gray master= {text}
{p11d01}-0.0469 -0.0422 0.0539
{p11d03}-0.1527 0.0349 -0.0218
{p11d05}-0.0217 -0.0463 0.0193
{p11d09}0.1685 0.1368 0.0266
{p11d14}0.1248 0.1666 -0.0081
@subgroup {p12} off collapsible
@balllist {} nobutton color= gray radius= 0.0091 alpha= 0.8 master= {points}
{p12d01}-0.1122 0.0177 0.0426
{p12d03}-0.0161 -0.0695 0.04
{p12d05}0.0644 0.1141 0.0254
{p12d09}0.2129 -0.03 0.0128
{p12d14}0.1196 0.0328 0.0167
@labellist {} off nobutton color= gray master= {point labels}
{p12d01}-0.1122 0.0177 0.0426
{p12d03}-0.0161 -0.0695 0.04
{p12d05}0.0644 0.1141 0.0254
{p12d09}0.2129 -0.03 0.0128
{p12d14}0.1196 0.0328 0.0167
@subgroup {p12 name} off collapsible
@labellist {} nobutton color= gray master= {text}
{p12d01}-0.1122 0.0177 0.0426
{p12d03}-0.0161 -0.0695 0.04
{p12d05}0.0644 0.1141 0.0254
{p12d09}0.2129 -0.03 0.0128
{p12d14}0.1196 0.0328 0.0167
@subgroup {p14} off collapsible
@balllist {} nobutton color= gray radius= 0.0091 alpha= 0.8 master= {points}
{p14d01}-0.0127 0.0303 0.0767
{p14d03}0.2222 0.0415 0.0702
{p14d05}0.2038 -0.0688 0.033
{p14d09}0.2345 -0.1283 0.0508
{p14d14}0.2012 -0.1318 0.047
@labellist {} off nobutton color= gray master= {point labels}
{p14d01}-0.0127 0.0303 0.0767
{p14d03}0.2222 0.0415 0.0702
{p14d05}0.2038 -0.0688 0.033
{p14d09}0.2345 -0.1283 0.0508
{p14d14}0.2012 -0.1318 0.047
@subgroup {p14 name} off collapsible
@labellist {} nobutton color= gray master= {text}
{p14d01}-0.0127 0.0303 0.0767
{p14d03}0.2222 0.0415 0.0702
{p14d05}0.2038 -0.0688 0.033
{p14d09}0.2345 -0.1283 0.0508
{p14d14}0.2012 -0.1318 0.047
@subgroup {p17} off collapsible
@balllist {} nobutton color= gray radius= 0.0091 alpha= 0.8 master= {points}
{p17d01}-0.1974 0.0041 -0.0145
{p17d03}-0.1487 -0.0432 -0.0111
{p17d05}-0.1266 -0.0018 0.0228
{p17d09}-0.1641 -0.0007 -0.0165
{p17d14}0.1809 -0.0766 -0.0187
@labellist {} off nobutton color= gray master= {point labels}
{p17d01}-0.1974 0.0041 -0.0145
{p17d03}-0.1487 -0.0432 -0.0111
{p17d05}-0.1266 -0.0018 0.0228
{p17d09}-0.1641 -0.0007 -0.0165
{p17d14}0.1809 -0.0766 -0.0187
@subgroup {p17 name} off collapsible
@labellist {} nobutton color= gray master= {text}
{p17d01}-0.1974 0.0041 -0.0145
{p17d03}-0.1487 -0.0432 -0.0111
{p17d05}-0.1266 -0.0018 0.0228
{p17d09}-0.1641 -0.0007 -0.0165
{p17d14}0.1809 -0.0766 -0.0187
@subgroup {p18} off collapsible
@balllist {} nobutton color= gray radius= 0.0091 alpha= 0.8 master= {points}
{p18d01}0.2714 -0.0303 -0.0105
{p18d03}-0.0879 0.0089 -0.0786
{p18d05}0.1748 0.2139 0.0092
{p18d09}-0.1571 0.0063 0.0145
{p18d14}-0.16 0.0054 -0.0533
@labellist {} off nobutton color= gray master= {point labels}
{p18d01}0.2714 -0.0303 -0.0105
{p18d03}-0.0879 0.0089 -0.0786
{p18d05}0.1748 0.2139 0.0092
{p18d09}-0.1571 0.0063 0.0145
{p18d14}-0.16 0.0054 -0.0533
@subgroup {p18 name} off collapsible
@labellist {} nobutton color= gray master= {text}
{p18d01}0.2714 -0.0303 -0.0105
{p18d03}-0.0879 0.0089 -0.0786
{p18d05}0.1748 0.2139 0.0092
{p18d09}-0.1571 0.0063 0.0145
{p18d14}-0.16 0.0054 -0.0533
@subgroup {p19} off collapsible
@balllist {} nobutton color= gray radius= 0.0091 alpha= 0.8 master= {points}
{p19d01}-0.1563 -0.0039 -0.0018
{p19d03}-0.107 0.0088 0.0061
{p19d05}0.0097 0.0443 0.0097
{p19d09}0.0156 0.0189 0.0256
{p19d14}-0.1029 0.0504 0.034
@labellist {} off nobutton color= gray master= {point labels}
{p19d01}-0.1563 -0.0039 -0.0018
{p19d03}-0.107 0.0088 0.0061
{p19d05}0.0097 0.0443 0.0097
{p19d09}0.0156 0.0189 0.0256
{p19d14}-0.1029 0.0504 0.034
@subgroup {p19 name} off collapsible
@labellist {} nobutton color= gray master= {text}
{p19d01}-0.1563 -0.0039 -0.0018
{p19d03}-0.107 0.0088 0.0061
{p19d05}0.0097 0.0443 0.0097
{p19d09}0.0156 0.0189 0.0256
{p19d14}-0.1029 0.0504 0.034
@subgroup {p20} off collapsible
@balllist {} nobutton color= gray radius= 0.0091 alpha= 0.8 master= {points}
{p20d01}-0.0393 -0.0014 -0.0555
{p20d03}0.0372 0.1473 0.0634
{p20d05}-0.0612 0.0352 0.0563
{p20d09}-0.1637 -0.0152 -0.0256
{p20d14}0.1733 0.1007 -0.0242
@labellist {} off nobutton color= gray master= {point labels}
{p20d01}-0.0393 -0.0014 -0.0555
{p20d03}0.0372 0.1473 0.0634
{p20d05}-0.0612 0.0352 0.0563
{p20d09}-0.1637 -0.0152 -0.0256
{p20d14}0.1733 0.1007 -0.0242
@subgroup {p20 name} off collapsible
@labellist {} nobutton color= gray master= {text}
{p20d01}-0.0393 -0.0014 -0.0555
{p20d03}0.0372 0.1473 0.0634
{p20d05}-0.0612 0.0352 0.0563
{p20d09}-0.1637 -0.0152 -0.0256
{p20d14}0.1733 0.1007 -0.0242
@subgroup {p21} off collapsible
@balllist {} nobutton color= gray radius= 0.0091 alpha= 0.8 master= {points}
{p21d01}0.1033 0.1354 0.0925
{p21d03}-0.0388 0.1486 0.0658
{p21d05}0.0019 0.1887 0.0914
{p21d09}0.1711 0.1897 0.041
{p21d14}0.1043 0.1761 0.0847
@labellist {} off nobutton color= gray master= {point labels}
{p21d01}0.1033 0.1354 0.0925
{p21d03}-0.0388 0.1486 0.0658
{p21d05}0.0019 0.1887 0.0914
{p21d09}0.1711 0.1897 0.041
{p21d14}0.1043 0.1761 0.0847
@subgroup {p21 name} off collapsible
@labellist {} nobutton color= gray master= {text}
{p21d01}0.1033 0.1354 0.0925
{p21d03}-0.0388 0.1486 0.0658
{p21d05}0.0019 0.1887 0.0914
{p21d09}0.1711 0.1897 0.041
{p21d14}0.1043 0.1761 0.0847
@subgroup {p22} off collapsible
@balllist {} nobutton color= gray radius= 0.0091 alpha= 0.8 master= {points}
{p22d01}-0.1435 -0.0116 -0.0218
{p22d03}-0.1165 -0.0623 -0.0116
{p22d05}-0.0198 0.1183 0.0146
{p22d09}-0.1561 0.0085 0.0121
{p22d14}0.1114 0.0283 -0.2763
@labellist {} off nobutton color= gray master= {point labels}
{p22d01}-0.1435 -0.0116 -0.0218
{p22d03}-0.1165 -0.0623 -0.0116
{p22d05}-0.0198 0.1183 0.0146
{p22d09}-0.1561 0.0085 0.0121
{p22d14}0.1114 0.0283 -0.2763
@subgroup {p22 name} off collapsible
@labellist {} nobutton color= gray master= {text}
{p22d01}-0.1435 -0.0116 -0.0218
{p22d03}-0.1165 -0.0623 -0.0116
{p22d05}-0.0198 0.1183 0.0146
{p22d09}-0.1561 0.0085 0.0121
{p22d14}0.1114 0.0283 -0.2763
@subgroup {p23} off collapsible
@balllist {} nobutton color= gray radius= 0.0091 alpha= 0.8 master= {points}
{p23d01}-0.11 -0.0742 0.0125
{p23d03}-0.1722 0.0081 0.0158
{p23d05}-0.1894 -0.0239 -0.0138
{p23d09}-0.0844 -0.0691 0.0506
{p23d14}-0.176 0.0143 0.0127
@labellist {} off nobutton color= gray master= {point labels}
{p23d01}-0.11 -0.0742 0.0125
{p23d03}-0.1722 0.0081 0.0158
{p23d05}-0.1894 -0.0239 -0.0138
{p23d09}-0.0844 -0.0691 0.0506
{p23d14}-0.176 0.0143 0.0127
@subgroup {p23 name} off collapsible
@labellist {} nobutton color= gray master= {text}
{p23d01}-0.11 -0.0742 0.0125
{p23d03}-0.1722 0.0081 0.0158
{p23d05}-0.1894 -0.0239 -0.0138
{p23d09}-0.0844 -0.0691 0.0506
{p23d14}-0.176 0.0143 0.0127
@subgroup {p24} off collapsible
@balllist {} nobutton color= gray radius= 0.0091 alpha= 0.8 master= {points}
{p24d01}-0.1062 -0.0589 -0.0276
{p24d03}0.1504 -0.1424 -0.0654
{p24d05}0.1672 -0.1336 -0.0414
{p24d09}-0.1395 -0.0016 -0.0041
{p24d14}-0.1515 -0.0412 0.0153
@labellist {} off nobutton color= gray master= {point labels}
{p24d01}-0.1062 -0.0589 -0.0276
{p24d03}0.1504 -0.1424 -0.0654
{p24d05}0.1672 -0.1336 -0.0414
{p24d09}-0.1395 -0.0016 -0.0041
{p24d14}-0.1515 -0.0412 0.0153
@subgroup {p24 name} off collapsible
@labellist {} nobutton color= gray master= {text}
{p24d01}-0.1062 -0.0589 -0.0276
{p24d03}0.1504 -0.1424 -0.0654
{p24d05}0.1672 -0.1336 -0.0414
{p24d09}-0.1395 -0.0016 -0.0041
{p24d14}-0.1515 -0.0412 0.0153
@subgroup {p29} off collapsible
@balllist {} nobutton color= gray radius= 0.0091 alpha= 0.8 master= {points}
{p29d01}-0.0727 -0.0665 0.0297
{p29d03}0.082 -0.1368 0.0403
{p29d05}0.1037 -0.0339 0.0582
{p29d09}-0.1525 -0.0122 0.0196
{p29d14}-0.1079 -0.0706 -0.0132
@labellist {} off nobutton color= gray master= {point labels}
{p29d01}-0.0727 -0.0665 0.0297
{p29d03}0.082 -0.1368 0.0403
{p29d05}0.1037 -0.0339 0.0582
{p29d09}-0.1525 -0.0122 0.0196
{p29d14}-0.1079 -0.0706 -0.0132
@subgroup {p29 name} off collapsible
@labellist {} nobutton color= gray master= {text}
{p29d01}-0.0727 -0.0665 0.0297
{p29d03}0.082 -0.1368 0.0403
{p29d05}0.1037 -0.0339 0.0582
{p29d09}-0.1525 -0.0122 0.0196
{p29d14}-0.1079 -0.0706 -0.0132
@subgroup {p30} off collapsible
@balllist {} nobutton color= gray radius= 0.0091 alpha= 0.8 master= {points}
{p30d01}0.2605 -0.1328 -0.0149
{p30d03}0.0203 0.0905 0.0734
{p30d05}0.2007 0.1937 -0.0461
{p30d09}0.1026 0.0453 -0.1775
{p30d14}0.1472 0.0439 -0.1383
@labellist {} off nobutton color= gray master= {point labels}
{p30d01}0.2605 -0.1328 -0.0149
{p30d03}0.0203 0.0905 0.0734
{p30d05}0.2007 0.1937 -0.0461
{p30d09}0.1026 0.0453 -0.1775
{p30d14}0.1472 0.0439 -0.1383
@subgroup {p30 name} off collapsible
@labellist {} nobutton color= gray master= {text}
{p30d01}0.2605 -0.1328 -0.0149
{p30d03}0.0203 0.0905 0.0734
{p30d05}0.2007 0.1937 -0.0461
{p30d09}0.1026 0.0453 -0.1775
{p30d14}0.1472 0.0439 -0.1383
@subgroup {p31} off collapsible
@balllist {} nobutton color= gray radius= 0.0091 alpha= 0.8 master= {points}
{p31d01}-0.1188 -0.0526 -0.0105
{p31d03}-0.1167 -0.0622 -0.0078
{p31d05}-0.1336 -0.0627 0.0113
{p31d09}0.2042 -0.0784 0.041
{p31d14}-0.06 -0.0067 0.0019
@labellist {} off nobutton color= gray master= {point labels}
{p31d01}-0.1188 -0.0526 -0.0105
{p31d03}-0.1167 -0.0622 -0.0078
{p31d05}-0.1336 -0.0627 0.0113
{p31d09}0.2042 -0.0784 0.041
{p31d14}-0.06 -0.0067 0.0019
@subgroup {p31 name} off collapsible
@labellist {} nobutton color= gray master= {text}
{p31d01}-0.1188 -0.0526 -0.0105
{p31d03}-0.1167 -0.0622 -0.0078
{p31d05}-0.1336 -0.0627 0.0113
{p31d09}0.2042 -0.0784 0.041
{p31d14}-0.06 -0.0067 0.0019
@subgroup {p34} off collapsible
@balllist {} nobutton color= gray radius= 0.0091 alpha= 0.8 master= {points}
{p34d01}-0.1591 0.0256 -0.0071
{p34d03}0.1759 0.0218 -0.0665
{p34d05}-0.1621 0.0083 -0.0307
{p34d09}-0.1842 0.0071 -0.0274
{p34d14}-0.1361 0.0286 -0.112
@labellist {} off nobutton color= gray master= {point labels}
{p34d01}-0.1591 0.0256 -0.0071
{p34d03}0.1759 0.0218 -0.0665
{p34d05}-0.1621 0.0083 -0.0307
{p34d09}-0.1842 0.0071 -0.0274
{p34d14}-0.1361 0.0286 -0.112
@subgroup {p34 name} off collapsible
@labellist {} nobutton color= gray master= {text}
{p34d01}-0.1591 0.0256 -0.0071
{p34d03}0.1759 0.0218 -0.0665
{p34d05}-0.1621 0.0083 -0.0307
{p34d09}-0.1842 0.0071 -0.0274
{p34d14}-0.1361 0.0286 -0.112
@subgroup {p36} off collapsible
@balllist {} nobutton color= gray radius= 0.0091 alpha= 0.8 master= {points}
{p36d01}0.2274 -0.0433 0.0149
{p36d03}-0.173 -0.0065 -0.0253
{p36d05}-0.1594 -0.0207 -0.0252
{p36d09}0.044 0.0303 -0.0045
{p36d14}-0.1637 -0.0134 -0.0448
@labellist {} off nobutton color= gray master= {point labels}
{p36d01}0.2274 -0.0433 0.0149
{p36d03}-0.173 -0.0065 -0.0253
{p36d05}-0.1594 -0.0207 -0.0252
{p36d09}0.044 0.0303 -0.0045
{p36d14}-0.1637 -0.0134 -0.0448
@subgroup {p36 name} off collapsible
@labellist {} nobutton color= gray master= {text}
{p36d01}0.2274 -0.0433 0.0149
{p36d03}-0.173 -0.0065 -0.0253
{p36d05}-0.1594 -0.0207 -0.0252
{p36d09}0.044 0.0303 -0.0045
{p36d14}-0.1637 -0.0134 -0.0448
@subgroup {p38} off collapsible
@balllist {} nobutton color= gray radius= 0.0091 alpha= 0.8 master= {points}
{p38d01}0.1608 -0.0733 0.0414
{p38d03}0.2432 -0.0709 -0.0216
{p38d05}0.0068 -0.0506 0.0266
{p38d09}-0.0453 -0.0306 0.0377
{p38d14}0.0455 -0.0048 0.0442
@labellist {} off nobutton color= gray master= {point labels}
{p38d01}0.1608 -0.0733 0.0414
{p38d03}0.2432 -0.0709 -0.0216
{p38d05}0.0068 -0.0506 0.0266
{p38d09}-0.0453 -0.0306 0.0377
{p38d14}0.0455 -0.0048 0.0442
@subgroup {p38 name} off collapsible
@labellist {} nobutton color= gray master= {text}
{p38d01}0.1608 -0.0733 0.0414
{p38d03}0.2432 -0.0709 -0.0216
{p38d05}0.0068 -0.0506 0.0266
{p38d09}-0.0453 -0.0306 0.0377
{p38d14}0.0455 -0.0048 0.0442
@subgroup {p39} off collapsible
@balllist {} nobutton color= gray radius= 0.0091 alpha= 0.8 master= {points}
{p39d01}0.2157 -0.1312 -0.0215
{p39d03}0.1592 -0.0579 -0.0404
{p39d05}-0.1376 0.0227 -0.001
{p39d09}0.2122 -0.0523 -0.026
{p39d14}0.0209 0.0419 -0.2863
@labellist {} off nobutton color= gray master= {point labels}
{p39d01}0.2157 -0.1312 -0.0215
{p39d03}0.1592 -0.0579 -0.0404
{p39d05}-0.1376 0.0227 -0.001
{p39d09}0.2122 -0.0523 -0.026
{p39d14}0.0209 0.0419 -0.2863
@subgroup {p39 name} off collapsible
@labellist {} nobutton color= gray master= {text}
{p39d01}0.2157 -0.1312 -0.0215
{p39d03}0.1592 -0.0579 -0.0404
{p39d05}-0.1376 0.0227 -0.001
{p39d09}0.2122 -0.0523 -0.026
{p39d14}0.0209 0.0419 -0.2863
@subgroup {p41} off collapsible
@balllist {} nobutton color= gray radius= 0.0091 alpha= 0.8 master= {points}
{p41d01}-0.1444 -0.0188 -0.0131
{p41d03}-0.1675 -0.0103 -0.0063
{p41d05}-0.1747 -0.0114 -0.0111
{p41d09}-0.1108 -0.0412 0.0304
{p41d14}0.0114 -0.0004 -0.1565
@labellist {} off nobutton color= gray master= {point labels}
{p41d01}-0.1444 -0.0188 -0.0131
{p41d03}-0.1675 -0.0103 -0.0063
{p41d05}-0.1747 -0.0114 -0.0111
{p41d09}-0.1108 -0.0412 0.0304
{p41d14}0.0114 -0.0004 -0.1565
@subgroup {p41 name} off collapsible
@labellist {} nobutton color= gray master= {text}
{p41d01}-0.1444 -0.0188 -0.0131
{p41d03}-0.1675 -0.0103 -0.0063
{p41d05}-0.1747 -0.0114 -0.0111
{p41d09}-0.1108 -0.0412 0.0304
{p41d14}0.0114 -0.0004 -0.1565
@subgroup {p42} off collapsible
@balllist {} nobutton color= gray radius= 0.0091 alpha= 0.8 master= {points}
{p42d01}-0.126 -0.0544 -0.0091
{p42d03}-0.1338 -0.013 -0.0752
{p42d05}0.1142 -0.0497 -0.0444
{p42d09}0.0223 0.0442 -0.0263
{p42d14}-0.1651 0.0056 -0.0202
@labellist {} off nobutton color= gray master= {point labels}
{p42d01}-0.126 -0.0544 -0.0091
{p42d03}-0.1338 -0.013 -0.0752
{p42d05}0.1142 -0.0497 -0.0444
{p42d09}0.0223 0.0442 -0.0263
{p42d14}-0.1651 0.0056 -0.0202
@subgroup {p42 name} off collapsible
@labellist {} nobutton color= gray master= {text}
{p42d01}-0.126 -0.0544 -0.0091
{p42d03}-0.1338 -0.013 -0.0752
{p42d05}0.1142 -0.0497 -0.0444
{p42d09}0.0223 0.0442 -0.0263
{p42d14}-0.1651 0.0056 -0.0202
@subgroup {p43} off collapsible
@balllist {} nobutton color= gray radius= 0.0091 alpha= 0.8 master= {points}
{p43d01}-0.0877 -0.031 0.0389
{p43d03}0.1163 -0.2111 0.0171
{p43d05}0.061 0.1802 0.0687
{p43d09}-0.167 -0.0088 0.0155
{p43d14}-0.1523 -0.0002 0.0029
@labellist {} off nobutton color= gray master= {point labels}
{p43d01}-0.0877 -0.031 0.0389
{p43d03}0.1163 -0.2111 0.0171
{p43d05}0.061 0.1802 0.0687
{p43d09}-0.167 -0.0088 0.0155
{p43d14}-0.1523 -0.0002 0.0029
@subgroup {p43 name} off collapsible
@labellist {} nobutton color= gray master= {text}
{p43d01}-0.0877 -0.031 0.0389
{p43d03}0.1163 -0.2111 0.0171
{p43d05}0.061 0.1802 0.0687
{p43d09}-0.167 -0.0088 0.0155
{p43d14}-0.1523 -0.0002 0.0029
@subgroup {p44} off collapsible
@balllist {} nobutton color= gray radius= 0.0091 alpha= 0.8 master= {points}
{p44d01}0.0782 -0.053 0.0857
{p44d05}0.1575 0.0804 -0.1487
{p44d09}-0.0418 0.0491 -0.2016
{p44d14}0.1025 0.0558 -0.3002
@labellist {} off nobutton color= gray master= {point labels}
{p44d01}0.0782 -0.053 0.0857
{p44d05}0.1575 0.0804 -0.1487
{p44d09}-0.0418 0.0491 -0.2016
{p44d14}0.1025 0.0558 -0.3002
@subgroup {p44 name} off collapsible
@labellist {} nobutton color= gray master= {text}
{p44d01}0.0782 -0.053 0.0857
{p44d05}0.1575 0.0804 -0.1487
{p44d09}-0.0418 0.0491 -0.2016
{p44d14}0.1025 0.0558 -0.3002
@subgroup {p45} off collapsible
@balllist {} nobutton color= gray radius= 0.0091 alpha= 0.8 master= {points}
{p45d01}0.1177 0.0693 0.0686
{p45d03}-0.1706 0.0159 -0.0243
{p45d05}-0.071 0.0736 0.0729
{p45d09}-0.0203 0.0731 0.0243
{p45d14}0.0007 0.0866 -0.0127
@labellist {} off nobutton color= gray master= {point labels}
{p45d01}0.1177 0.0693 0.0686
{p45d03}-0.1706 0.0159 -0.0243
{p45d05}-0.071 0.0736 0.0729
{p45d09}-0.0203 0.0731 0.0243
{p45d14}0.0007 0.0866 -0.0127
@subgroup {p45 name} off collapsible
@labellist {} nobutton color= gray master= {text}
{p45d01}0.1177 0.0693 0.0686
{p45d03}-0.1706 0.0159 -0.0243
{p45d05}-0.071 0.0736 0.0729
{p45d09}-0.0203 0.0731 0.0243
{p45d14}0.0007 0.0866 -0.0127
@subgroup {p46} off collapsible
@balllist {} nobutton color= gray radius= 0.0091 alpha= 0.8 master= {points}
{p46d01}0.0271 0.0533 0.0877
{p46d03}0.1019 0.0111 -0.1055
{p46d05}0.2163 -0.0415 0.0609
{p46d09}0.0341 0.0264 0.0371
{p46d14}0.1092 -0.1389 0.043
@labellist {} off nobutton color= gray master= {point labels}
{p46d01}0.0271 0.0533 0.0877
{p46d03}0.1019 0.0111 -0.1055
{p46d05}0.2163 -0.0415 0.0609
{p46d09}0.0341 0.0264 0.0371
{p46d14}0.1092 -0.1389 0.043
@subgroup {p46 name} off collapsible
@labellist {} nobutton color= gray master= {text}
{p46d01}0.0271 0.0533 0.0877
{p46d03}0.1019 0.0111 -0.1055
{p46d05}0.2163 -0.0415 0.0609
{p46d09}0.0341 0.0264 0.0371
{p46d14}0.1092 -0.1389 0.043
@group {subject clusters} collapsible
@subgroup {cluster 1} collapsible
@balllist {} nobutton color= orchid1 radius= 0.0137 alpha= 0.8 master= {points}
{p02}0.0598 0.0929 0.0329
{p05}0.0898 0.0031 -0.0035
{p06}0.0279 -0.0581 0.005
{p08}0.0057 -0.0191 0.0184
{p11}0.0144 0.05 0.014
{p12}0.0537 0.013 0.0275
{p14}0.1698 -0.0514 0.0555
{p18}0.0082 0.0408 -0.0238
{p20}-0.0107 0.0533 0.0029
{p21}0.0684 0.1677 0.0751
{p38}0.0822 -0.046 0.0257
{p46}0.0977 -0.0179 0.0246
@labellist {} off nobutton color= orchid1 master= {point labels}
{p02}0.0598 0.0929 0.0329
{p05}0.0898 0.0031 -0.0035
{p06}0.0279 -0.0581 0.005
{p08}0.0057 -0.0191 0.0184
{p11}0.0144 0.05 0.014
{p12}0.0537 0.013 0.0275
{p14}0.1698 -0.0514 0.0555
{p18}0.0082 0.0408 -0.0238
{p20}-0.0107 0.0533 0.0029
{p21}0.0684 0.1677 0.0751
{p38}0.0822 -0.046 0.0257
{p46}0.0977 -0.0179 0.0246
@subgroup {cluster 2} collapsible
@balllist {} nobutton color= goldenrod1 radius= 0.0137 alpha= 0.8 master= {points}
{p03}-0.0888 -0.043 0.0141
{p04}-0.0534 0.0153 0.058
{p10}0.0297 -0.0741 0.0254
{p17}-0.0912 -0.0236 -0.0076
{p19}-0.0682 0.0237 0.0147
{p22}-0.0649 0.0163 -0.0566
{p23}-0.1464 -0.0289 0.0156
{p24}-0.0159 -0.0755 -0.0246
{p29}-0.0295 -0.064 0.0269
{p31}-0.045 -0.0525 0.0072
{p34}-0.0931 0.0183 -0.0488
{p36}-0.0449 -0.0107 -0.017
{p41}-0.1172 -0.0164 -0.0313
{p42}-0.0577 -0.0135 -0.035
{p43}-0.0459 -0.0142 0.0286
{p45}-0.0287 0.0637 0.0257
@labellist {} off nobutton color= goldenrod1 master= {point labels}
{p03}-0.0888 -0.043 0.0141
{p04}-0.0534 0.0153 0.058
{p10}0.0297 -0.0741 0.0254
{p17}-0.0912 -0.0236 -0.0076
{p19}-0.0682 0.0237 0.0147
{p22}-0.0649 0.0163 -0.0566
{p23}-0.1464 -0.0289 0.0156
{p24}-0.0159 -0.0755 -0.0246
{p29}-0.0295 -0.064 0.0269
{p31}-0.045 -0.0525 0.0072
{p34}-0.0931 0.0183 -0.0488
{p36}-0.0449 -0.0107 -0.017
{p41}-0.1172 -0.0164 -0.0313
{p42}-0.0577 -0.0135 -0.035
{p43}-0.0459 -0.0142 0.0286
{p45}-0.0287 0.0637 0.0257
@subgroup {cluster 3} collapsible
@balllist {} nobutton color= lightgreen radius= 0.0137 alpha= 0.8 master= {points}
{p30}0.1463 0.0481 -0.0607
{p39}0.0941 -0.0353 -0.075
{p44}0.0741 0.0331 -0.1412
@labellist {} off nobutton color= lightgreen master= {point labels}
{p30}0.1463 0.0481 -0.0607
{p39}0.0941 -0.0353 -0.075
{p44}0.0741 0.0331 -0.1412
@group {subject names} off collapsible
@subgroup {names 1} collapsible
@labellist {} nobutton color= orchid1 master= {text}
{p02}0.0598 0.0929 0.0329
{p05}0.0898 0.0031 -0.0035
{p06}0.0279 -0.0581 0.005
{p08}0.0057 -0.0191 0.0184
{p11}0.0144 0.05 0.014
{p12}0.0537 0.013 0.0275
{p14}0.1698 -0.0514 0.0555
{p18}0.0082 0.0408 -0.0238
{p20}-0.0107 0.0533 0.0029
{p21}0.0684 0.1677 0.0751
{p38}0.0822 -0.046 0.0257
{p46}0.0977 -0.0179 0.0246
@subgroup {names 2} collapsible
@labellist {} nobutton color= goldenrod1 master= {text}
{p03}-0.0888 -0.043 0.0141
{p04}-0.0534 0.0153 0.058
{p10}0.0297 -0.0741 0.0254
{p17}-0.0912 -0.0236 -0.0076
{p19}-0.0682 0.0237 0.0147
{p22}-0.0649 0.0163 -0.0566
{p23}-0.1464 -0.0289 0.0156
{p24}-0.0159 -0.0755 -0.0246
{p29}-0.0295 -0.064 0.0269
{p31}-0.045 -0.0525 0.0072
{p34}-0.0931 0.0183 -0.0488
{p36}-0.0449 -0.0107 -0.017
{p41}-0.1172 -0.0164 -0.0313
{p42}-0.0577 -0.0135 -0.035
{p43}-0.0459 -0.0142 0.0286
{p45}-0.0287 0.0637 0.0257
@subgroup {names 3} collapsible
@labellist {} nobutton color= lightgreen master= {text}
{p30}0.1463 0.0481 -0.0607
{p39}0.0941 -0.0353 -0.075
{p44}0.0741 0.0331 -0.1412
@group {time means} off collapsible
@subgroup {Day 1} collapsible
@balllist {} nobutton color= #191970 radius= 0.0183 alpha= 0.8 master= {points}
{Day 1}0.0024 -0.0243 0.0219
@labellist {} off nobutton color= #191970 master= {point labels}
{Day 1}0.0024 -0.0243 0.0219
@subgroup {Day 3} collapsible
@balllist {} nobutton color= #2B388F radius= 0.0183 alpha= 0.8 master= {points}
{Day 3}-0.0007 -0.0112 -0.0028
@labellist {} off nobutton color= #2B388F master= {point labels}
{Day 3}-0.0007 -0.0112 -0.0028
@subgroup {Day 5} collapsible
@balllist {} nobutton color= #3E57AE radius= 0.0183 alpha= 0.8 master= {points}
{Day 5}0.0181 0.0228 0.0138
@labellist {} off nobutton color= #3E57AE master= {point labels}
{Day 5}0.0181 0.0228 0.0138
@subgroup {Day 9} collapsible
@balllist {} nobutton color= #5176CD radius= 0.0183 alpha= 0.8 master= {points}
{Day 9}-0.0112 0.002 -0.0007
@labellist {} off nobutton color= #5176CD master= {point labels}
{Day 9}-0.0112 0.002 -0.0007
@subgroup {Day 14} collapsible
@balllist {} nobutton color= #6495ED radius= 0.0183 alpha= 0.8 master= {points}
{Day 14}-0.0086 0.0101 -0.0324
@labellist {} off nobutton color= #6495ED master= {point labels}
{Day 14}-0.0086 0.0101 -0.0324
