# Supplementary material for: Composition of Microbial Oral Biofilms during Maturation in Young Healthy Adults
Source: PLoS One. 2014 Feb 4;9(2):e87449. doi: 10.1371/journal.pone.0087449 (PMC3913613; doi:10.1371/journal.pone.0087449)
Supplement: File S1 — Table S1: Multiplex identifiers and corresponding information on samples in the respective sequence libraries. Table S2: OTU counts in subjects over time. Table S3: OTU taxonomy. Table S4: Bacterial abundances at class-level in subjects over time. Table S5: List of species names in species clusters. Fig. S1: Alpha diversity analysis. Effective OTU richness 1D is shown within individual subjects over time. Fig. S2: Kinematic image representation of the combined consensus clustering and ordination (PCA) of robust species and human subjects shown in Fig. 2. Additional display options comprise species names, subject codes, individual subject time points, and means of time points over all subjects. Note: The free KiNG display software (Kinemage, Next Generation; http://kinemage.biochem.duke.edu/software/king.php) is needed to view the image. (ZIP) [file pone.0087449.s001.zip › Table_S1.xlsx]

## Sheet: MID_Sample_table
Library	MID	Sample	Proband	Day
DL2	ACGAGTGCGT	p02d01	p02	1
DL2	ACGCTCGACA	p03d01	p03	1
DL2	AGACGCACTC	p04d01	p04	1
DL2	AGCACTGTAG	p05d01	p05	1
DL2	ATCAGACACG	p06d01	p06	1
DL2	ATATCGCGAG	p08d01	p08	1
DL2	CGTGTCTCTA	p10d01	p10	1
DL2	CTCGCGTGTC	p11d01	p11	1
DL2	TCTCTATGCG	p12d01	p12	1
DL2	TGATACGTCT	p14d01	p14	1
DL2	CATAGTAGTG	p18d01	p18	1
DL2	CGAGAGATAC	p19d01	p19	1
DL2	ATACGACGTA	p20d01	p20	1
DL2	TCACGTACTA	p21d01	p21	1
DL2	CGTCTAGTAC	p22d01	p22	1
DL2	TCTACGTAGC	p23d01	p23	1
DL2	TGTACTACTC	p24d01	p24	1
DL2	ACGACTACAG	p29d01	p29	1
DL2	CGTAGACTAG	p30d01	p30	1
DL2	TACGAGTATG	p31d01	p31	1
DL2	TACTCTCGTG	p34d01	p34	1
DL2	TAGAGACGAG	p35d01	p35	1
DL2	TCGTCGCTCG	p36d01	p36	1
DL2	ACGCGAGTAT	p38d01	p38	1
DL2	ACTACTATGT	p39d01	p39	1
DL2	ACTGTACAGT	p41d01	p41	1
DL2	AGACTATACT	p42d01	p42	1
DL2	AGCGTCGTCT	p43d01	p43	1
DL2	AGTACGCTAT	p44d01	p44	1
DL2	ATAGAGTACT	p45d01	p45	1
DL2	CACGCTACGT	p46d01	p46	1
DL3	ACGACTACAG	p02d03	p02	3
DL3	CGTAGACTAG	p03d03	p03	3
DL3	TACGAGTATG	p04d03	p04	3
DL3	TACTCTCGTG	p05d03	p05	3
DL3	TAGAGACGAG	p08d03	p08	3
DL3	TCGTCGCTCG	p10d03	p10	3
DL3	ACATACGCGT	p11d03	p11	3
DL3	ACGCGAGTAT	p12d03	p12	3
DL3	ACTACTATGT	p14d03	p14	3
DL3	ACTGTACAGT	p17d03	p17	3
DL3	AGACTATACT	p18d03	p18	3
DL3	ACGCTCGACA	p19d03	p19	3
DL3	AGTACGCTAT	p20d03	p20	3
DL3	ATAGAGTACT	p21d03	p21	3
DL3	CACGCTACGT	p22d03	p22	3
DL3	CAGTAGACGT	p23d03	p23	3
DL3	CGACGTGACT	p24d03	p24	3
DL3	AGACGCACTC	p29d03	p29	3
DL3	TACACGTGAT	p30d03	p30	3
DL3	TACAGATCGT	p31d03	p31	3
DL3	TACGCTGTCT	p34d03	p34	3
DL3	TAGTGTAGAT	p35d03	p35	3
DL3	TCGATCACGT	p36d03	p36	3
DL3	TCTAGCGACT	p39d03	p39	3
DL3	TCTATACTAT	p41d03	p41	3
DL3	TGACGTATGT	p42d03	p42	3
DL3	ACAGTATATA	p43d03	p43	3
DL3	ACTAGCAGTA	p45d03	p45	3
DL3	AGCTCACGTA	p46d03	p46	3
DL4	ACGACTACAG	p02d05	p02	5
DL4	CGTAGACTAG	p03d05	p03	5
DL4	TACGAGTATG	p04d05	p04	5
DL4	TACTCTCGTG	p05d05	p05	5
DL4	TAGAGACGAG	p06d05	p06	5
DL4	TCGTCGCTCG	p08d05	p08	5
DL4	ACATACGCGT	p10d05	p10	5
DL4	ACGCGAGTAT	p11d05	p11	5
DL4	ACTACTATGT	p12d05	p12	5
DL4	ACTGTACAGT	p14d05	p14	5
DL4	AGACTATACT	p17d05	p17	5
DL4	AGCGTCGTCT	p18d05	p18	5
DL4	AGTACGCTAT	p19d05	p19	5
DL4	ATAGAGTACT	p20d05	p20	5
DL4	CACGCTACGT	p21d05	p21	5
DL4	CAGTAGACGT	p22d05	p22	5
DL4	CGACGTGACT	p23d05	p23	5
DL4	TACACACACT	p24d05	p24	5
DL4	TACACGTGAT	p29d05	p29	5
DL4	TACAGATCGT	p30d05	p30	5
DL4	TACGCTGTCT	p31d05	p31	5
DL4	TAGTGTAGAT	p34d05	p34	5
DL4	TCGATCACGT	p35d05	p35	5
DL4	TCGCACTAGT	p36d05	p36	5
DL4	TCTAGCGACT	p38d05	p38	5
DL4	TCTATACTAT	p39d05	p39	5
DL4	TGACGTATGT	p41d05	p41	5
DL4	TGTGAGTAGT	p42d05	p42	5
DL4	ACAGTATATA	p43d05	p43	5
DL4	ACGCGATCGA	p44d05	p44	5
DL4	ACTAGCAGTA	p45d05	p45	5
DL4	AGCTCACGTA	p46d05	p46	5
DL5	ACGAGTGCGT	p02d09	p02	9
DL5	ACGCTCGACA	p03d09	p03	9
DL5	AGACGCACTC	p04d09	p04	9
DL5	AGCACTGTAG	p05d09	p05	9
DL5	ATCAGACACG	p06d09	p06	9
DL5	ATATCGCGAG	p08d09	p08	9
DL5	CGTGTCTCTA	p10d09	p10	9
DL5	CTCGCGTGTC	p11d09	p11	9
DL5	TCTCTATGCG	p12d09	p12	9
DL5	TGATACGTCT	p14d09	p14	9
DL5	CATAGTAGTG	p17d09	p17	9
DL5	CGAGAGATAC	p18d09	p18	9
DL5	ATACGACGTA	p19d09	p19	9
DL5	TCACGTACTA	p20d09	p20	9
DL5	CGTCTAGTAC	p21d09	p21	9
DL5	TCTACGTAGC	p22d09	p22	9
DL5	ATAGAGTACT	p23d09	p23	9
DL5	ACGACTACAG	p24d09	p24	9
DL5	CGTAGACTAG	p29d09	p29	9
DL5	TACGAGTATG	p30d09	p30	9
DL5	TACTCTCGTG	p31d09	p31	9
DL5	TAGAGACGAG	p35d09	p35	9
DL5	TCGTCGCTCG	p36d09	p36	9
DL5	ACATACGCGT	p38d09	p38	9
DL5	ACGCGAGTAT	p41d09	p41	9
DL5	ACTACTATGT	p42d09	p42	9
DL5	ACTGTACAGT	p43d09	p43	9
DL5	AGACTATACT	p44d09	p44	9
DL5	AGCGTCGTCT	p45d09	p45	9
DL5	AGTACGCTAT	p46d09	p46	9
DL6	ACGAGTGCGT	p02d14	p02	14
DL6	ACGCTCGACA	p03d14	p03	14
DL6	AGACGCACTC	p04d14	p04	14
DL6	AGCACTGTAG	p05d14	p05	14
DL6	ATCAGACACG	p06d14	p06	14
DL6	ATATCGCGAG	p08d14	p08	14
DL6	CGTGTCTCTA	p10d14	p10	14
DL6	CTCGCGTGTC	p11d14	p11	14
DL6	TCTCTATGCG	p12d14	p12	14
DL6	TGATACGTCT	p14d14	p14	14
DL6	CATAGTAGTG	p17d14	p17	14
DL6	CGAGAGATAC	p18d14	p18	14
DL6	ATACGACGTA	p19d14	p19	14
DL6	TCACGTACTA	p20d14	p20	14
DL6	CGTCTAGTAC	p21d14	p21	14
DL6	TCTACGTAGC	p22d14	p22	14
DL6	TGTACTACTC	p23d14	p23	14
DL6	ACGACTACAG	p24d14	p24	14
DL6	CGTAGACTAG	p29d14	p29	14
DL6	TACTCTCGTG	p31d14	p31	14
DL6	TAGAGACGAG	p35d14	p35	14
DL6	TCGTCGCTCG	p36d14	p36	14
DL6	ACGCGAGTAT	p38d14	p38	14
DL6	ACTACTATGT	p41d14	p41	14
DL6	ACTGTACAGT	p42d14	p42	14
DL6	AGACTATACT	p43d14	p43	14
DL6	AGCGTCGTCT	p44d14	p44	14
DL6	AGTACGCTAT	p45d14	p45	14
DL6	ATAGAGTACT	p46d14	p46	14
DL7	ACGACTACAG	p17d01	p17	1
DL7	ACATACGCGT	p38d03	p38	3
DL7	ACGCGAGTAT	p44d03	p44	3
DL7	CGTAGACTAG	p34d09	p34	9
DL7	TACTCTCGTG	p39d09	p39	9
DL7	TCGTCGCTCG	p30d14	p30	14
DL7	TACGAGTATG	p34d14	p34	14
DL7	TAGAGACGAG	p39d14	p39	14
