# Supplementary material for: Composition of Microbial Oral Biofilms during Maturation in Young Healthy Adults
Source: PLoS One. 2014 Feb 4;9(2):e87449. doi: 10.1371/journal.pone.0087449 (PMC3913613; doi:10.1371/journal.pone.0087449)
Supplement: File S1 — Table S1: Multiplex identifiers and corresponding information on samples in the respective sequence libraries. Table S2: OTU counts in subjects over time. Table S3: OTU taxonomy. Table S4: Bacterial abundances at class-level in subjects over time. Table S5: List of species names in species clusters. Fig. S1: Alpha diversity analysis. Effective OTU richness 1D is shown within individual subjects over time. Fig. S2: Kinematic image representation of the combined consensus clustering and ordination (PCA) of robust species and human subjects shown in Fig. 2. Additional display options comprise species names, subject codes, individual subject time points, and means of time points over all subjects. Note: The free KiNG display software (Kinemage, Next Generation; http://kinemage.biochem.duke.edu/software/king.php) is needed to view the image. (ZIP) [file pone.0087449.s001.zip › Table_S2.xlsx]

## Sheet: Table_S2_OTU.counts
Sample	Otu0001	Otu0002	Otu0003	Otu0004	Otu0005	Otu0006	Otu0007	Otu0008	Otu0009	Otu0010	Otu0011	Otu0012	Otu0013	Otu0014	Otu0015	Otu0016	Otu0017	Otu0018	Otu0019	Otu0020	Otu0021	Otu0022	Otu0023	Otu0024	Otu0025	Otu0026	Otu0027	Otu0028	Otu0029	Otu0030	Otu0031	Otu0032	Otu0033	Otu0034	Otu0035	Otu0036	Otu0037	Otu0038	Otu0039	Otu0040	Otu0041	Otu0042	Otu0043	Otu0044	Otu0045	Otu0046	Otu0047	Otu0048	Otu0049
p02d01	0	0	0	0	0	0	5	0	0	140	218	0	0	0	0	0	0	0	0	0	0	0	23	0	0	0	0	0	0	0	0	0	0	146	0	0	0	0	0	0	0	476	0	0	0	0	0	0	0
p02d03	0	0	0	0	0	0	767	0	0	25	16	0	0	0	0	0	0	0	1	0	0	0	35	0	0	0	0	0	0	0	0	0	0	35	0	0	0	0	0	0	0	159	0	0	0	0	0	0	0
p02d05	0	0	0	0	0	0	10	0	0	239	115	0	0	0	0	0	0	0	0	0	0	0	12	0	0	0	0	0	0	0	0	0	0	23	0	0	0	0	0	0	0	632	0	0	0	0	0	0	0
p02d09	0	0	0	0	0	0	201	0	0	163	26	0	0	0	0	0	0	0	15	0	0	0	19	0	0	0	0	0	0	0	0	31	0	7	0	0	5	0	1	0	0	20	0	0	0	0	0	0	0
p02d14	0	0	0	0	0	0	611	0	0	321	2	0	0	0	0	0	0	0	69	0	0	0	5	0	0	0	0	0	0	0	0	0	0	0	0	0	0	0	0	0	0	32	0	0	0	0	0	0	0
p03d01	0	0	0	0	0	0	62	0	0	64	191	0	0	0	0	0	0	0	602	0	1	0	4	0	0	0	0	8	0	0	0	24	0	26	0	0	0	0	0	0	0	46	0	0	0	0	0	0	0
p03d03	0	0	0	0	0	0	255	1	0	8	391	0	0	0	0	0	0	1	152	0	0	0	44	0	0	0	0	6	1	0	0	1	0	1	3	0	4	0	0	0	0	63	0	0	0	0	0	0	0
p03d05	0	0	0	0	0	0	867	0	0	1	59	0	0	0	0	0	0	0	2	0	0	0	5	0	0	0	0	0	0	0	0	6	0	0	0	0	0	0	0	0	0	5	0	0	0	0	0	0	0
p03d09	0	0	0	0	0	0	389	2	0	3	4	0	0	1	0	0	0	0	479	0	0	0	47	0	0	0	1	10	0	0	0	21	0	0	2	0	0	0	1	0	0	37	0	0	0	0	0	0	0
p03d14	0	0	0	0	0	0	789	0	0	2	22	0	0	0	0	0	0	0	142	2	0	0	4	0	0	0	0	4	0	0	0	24	0	11	0	0	4	0	0	0	0	9	0	0	0	0	0	0	0
p04d01	0	0	0	0	0	0	455	2	0	15	79	0	4	0	55	0	0	1	32	0	38	0	41	0	1	0	0	97	19	0	5	72	0	2	3	0	0	2	0	0	0	29	0	0	0	0	0	0	0
p04d03	0	0	0	0	0	0	508	1	0	105	191	0	0	0	0	0	0	0	47	0	2	0	66	0	0	0	0	10	0	0	0	29	0	24	2	0	0	0	0	0	0	46	0	0	0	0	0	0	0
p04d05	0	0	0	0	0	0	358	0	0	277	48	0	0	0	0	0	0	0	2	10	7	0	58	0	0	0	0	0	0	0	0	173	0	21	0	0	0	0	0	0	0	85	0	0	0	0	0	0	0
p04d09	0	0	0	0	0	0	246	1	0	28	23	0	0	0	19	0	0	0	436	0	4	0	18	0	1	0	0	24	0	0	1	82	0	27	1	0	0	9	0	0	0	23	0	0	0	0	0	0	0
p04d14	0	0	0	0	0	0	541	1	0	16	66	0	0	0	0	0	0	0	274	12	6	0	28	0	0	0	0	13	0	0	0	24	0	15	0	0	0	0	0	0	0	13	0	0	0	0	0	0	0
p05d01	0	0	0	0	0	0	469	0	0	7	113	0	0	0	0	0	0	0	289	0	0	0	25	0	0	0	1	73	0	0	0	0	0	11	0	0	0	0	0	0	0	15	0	0	0	0	0	0	0
p05d03	0	0	0	0	0	0	2	0	0	54	10	0	0	0	0	0	0	0	6	7	0	0	117	0	0	0	0	0	0	0	0	2	0	586	0	0	0	0	0	0	0	142	0	0	0	0	0	1	0
p05d05	0	0	0	0	0	0	5	0	0	29	260	0	0	0	0	0	0	0	71	4	0	0	116	0	0	0	0	12	0	0	0	6	0	122	0	0	0	0	0	0	0	168	0	0	0	0	0	14	0
p05d09	0	0	0	0	0	0	6	0	0	22	325	0	0	0	0	0	0	0	12	0	0	0	172	0	0	0	0	1	0	0	0	0	0	40	0	0	0	0	0	0	0	231	0	0	0	0	0	9	0
p05d14	0	0	0	0	0	0	25	0	0	8	19	0	0	0	0	0	0	0	763	0	0	0	58	0	0	0	0	0	0	0	0	11	0	8	2	0	0	0	0	0	0	119	0	0	0	0	0	0	0
p06d01	0	0	0	0	0	0	20	0	0	4	754	0	0	0	0	0	0	0	5	0	12	0	51	0	1	0	0	0	0	0	6	0	0	153	0	0	0	0	0	0	0	17	0	0	0	0	0	0	0
p06d05	0	0	0	0	0	0	268	0	0	1	407	0	0	0	16	0	0	0	217	7	3	0	19	0	3	0	0	10	2	0	5	23	0	14	0	0	0	0	0	0	0	10	0	0	0	0	0	0	0
p06d09	0	0	0	0	0	0	15	0	0	1	0	0	0	0	1	0	0	0	7	0	0	0	1	0	0	0	0	0	2	0	0	1	0	2	0	0	0	0	0	0	0	0	0	0	0	0	0	0	0
p06d14	0	0	0	0	0	0	69	0	0	35	60	0	0	0	0	0	0	0	574	39	11	0	27	0	0	1	0	1	0	0	0	84	0	54	0	0	0	0	0	0	0	36	0	0	0	0	0	1	0
p08d01	0	0	0	0	0	0	166	0	0	22	131	0	0	0	8	0	0	0	43	0	0	0	282	0	1	0	1	1	0	0	0	1	0	172	0	0	0	0	0	0	0	148	0	0	0	0	0	0	0
p08d03	0	0	0	0	0	0	676	2	0	28	40	0	0	0	18	0	0	0	75	3	0	0	24	0	0	0	0	2	0	0	0	34	0	34	0	0	0	0	0	0	0	30	0	0	0	0	0	0	0
p08d05	0	0	0	0	0	0	612	0	0	13	9	0	0	0	0	0	0	0	259	2	0	0	23	0	0	0	0	1	0	0	0	3	0	85	0	0	0	0	0	0	0	27	0	0	0	0	0	0	0
p08d09	0	0	0	0	0	0	740	0	0	5	143	0	0	0	0	0	0	0	7	0	70	0	8	0	0	0	1	0	0	0	2	1	0	4	0	0	0	0	0	0	0	43	0	0	0	0	0	0	0
p08d14	0	0	0	0	0	0	40	0	0	0	335	0	0	0	0	0	0	0	0	0	279	0	26	0	1	0	0	1	1	0	41	1	0	139	0	0	0	0	0	0	0	134	0	0	0	0	0	5	0
p10d01	0	0	0	0	0	0	26	0	0	0	24	0	0	0	0	0	0	0	836	0	3	0	11	0	0	0	0	1	0	0	0	104	0	1	0	0	0	0	0	0	0	9	0	0	0	0	0	0	0
p10d03	0	0	0	0	0	0	0	0	0	36	219	0	0	0	1	0	0	0	18	5	5	0	24	0	9	0	0	1	0	0	0	2	0	164	0	0	0	0	0	0	0	12	0	0	0	0	0	0	0
p10d05	0	0	0	0	0	0	1	0	0	3	258	0	0	0	0	0	0	0	14	7	18	0	15	0	38	0	0	2	0	0	2	7	0	84	2	0	0	0	0	0	0	4	0	0	0	0	0	0	0
p10d09	0	0	0	0	0	0	77	0	0	0	331	0	0	0	6	0	0	0	392	0	0	0	1	0	29	0	0	0	0	0	0	26	0	0	0	0	0	0	0	0	0	0	0	0	0	0	0	0	0
p10d14	0	0	0	0	0	0	281	0	0	1	195	0	0	0	1	0	0	0	343	5	2	0	35	0	6	0	0	0	0	0	0	11	0	13	0	0	0	0	0	0	0	63	0	0	0	0	0	0	0
p11d01	0	0	0	0	0	0	357	1	1	17	117	0	0	0	27	0	0	0	141	0	55	0	75	0	0	0	2	2	0	0	8	86	0	15	0	1	0	0	1	0	0	3	0	1	0	0	0	0	0
p11d03	0	0	0	0	0	0	910	0	0	6	0	0	0	0	0	0	0	0	15	2	1	0	20	0	0	0	0	0	0	0	0	14	0	14	0	1	0	0	0	0	0	29	0	0	0	0	0	0	0
p11d05	0	0	0	0	0	0	478	0	0	35	184	0	0	0	3	0	0	0	112	1	66	0	33	0	0	0	2	0	0	0	4	4	0	15	0	1	0	0	0	0	0	23	0	0	0	0	0	1	0
p11d09	0	0	1	0	0	0	40	2	0	335	43	0	0	0	0	0	0	0	0	0	1	0	163	0	10	0	0	0	0	0	0	0	0	58	0	0	0	0	0	0	0	41	0	0	0	0	0	1	0
p11d14	0	0	0	0	0	0	117	0	0	214	7	0	0	0	0	0	0	0	1	45	1	0	152	0	0	0	2	0	0	0	0	1	0	82	0	0	0	0	0	0	0	200	0	0	0	0	0	0	0
p12d01	0	0	0	0	0	0	693	0	0	25	23	0	0	0	0	0	0	0	34	0	10	0	65	0	0	0	0	18	1	0	0	113	0	22	0	0	0	0	0	0	0	26	0	0	0	0	0	0	0
p12d03	0	0	0	0	0	0	400	0	0	5	142	0	0	0	0	0	1	1	16	0	67	0	216	0	0	0	2	54	0	0	1	14	0	26	4	0	0	0	0	0	0	41	0	0	0	0	0	0	0
p12d05	0	0	0	0	0	0	226	0	0	144	12	0	0	0	0	0	0	0	15	38	7	0	137	0	1	0	2	24	0	0	0	37	0	256	0	0	0	0	1	0	0	71	0	0	0	0	0	4	0
p12d09	0	0	0	0	0	0	45	0	0	17	263	0	0	0	1	0	0	0	1	1	0	0	139	0	0	0	1	1	0	0	0	11	0	314	1	2	0	0	0	0	0	100	0	0	0	0	0	2	0
p12d14	0	0	0	0	0	0	183	0	1	74	120	0	0	0	1	0	0	0	9	96	3	0	84	0	0	1	0	1	0	0	0	9	0	338	0	0	1	0	0	0	0	65	0	0	0	0	0	0	0
p14d01	0	0	0	0	0	0	159	0	0	3	36	0	0	0	0	0	0	0	6	0	14	0	20	0	1	0	0	17	0	0	0	689	0	2	0	0	0	0	1	0	0	83	0	0	0	0	0	0	0
p14d03	0	0	0	0	0	0	26	3	0	130	318	0	0	0	0	0	0	0	0	13	2	0	77	0	0	0	0	0	1	0	1	1	0	67	2	0	0	0	3	0	0	369	0	0	0	0	0	0	0
p14d05	0	0	0	0	0	0	35	0	0	123	604	0	0	0	0	0	0	0	7	21	0	0	73	0	0	0	0	0	0	0	0	13	0	26	0	0	2	0	0	0	0	31	0	0	0	0	0	0	0
p14d09	0	0	0	0	0	0	12	1	0	34	792	0	0	0	0	0	0	0	1	0	0	0	67	0	1	0	1	0	0	0	0	19	0	66	0	0	0	0	0	0	0	25	0	0	0	0	0	0	0
p14d14	0	0	0	0	0	0	21	0	0	101	868	0	0	0	0	0	0	0	8	1	0	0	1	0	0	0	0	0	0	0	0	0	0	1	0	0	0	0	0	0	0	1	0	0	0	0	0	0	0
p17d01	0	0	0	0	0	0	965	0	0	1	0	0	0	0	3	0	0	2	2	0	0	0	0	0	1	0	1	0	0	0	0	45	0	0	0	0	0	0	0	0	0	0	0	0	0	0	0	0	0
p17d03	0	0	0	0	0	0	922	0	0	0	32	0	1	0	2	0	0	0	9	1	0	0	5	0	2	0	0	0	3	0	0	8	0	9	0	0	0	0	0	0	0	4	0	0	0	0	0	0	0
p17d05	0	0	0	0	0	0	10	0	0	5	16	0	0	0	2	0	0	0	599	3	3	0	9	0	0	0	0	0	15	0	0	63	0	12	0	0	1	0	0	0	0	20	0	0	0	0	0	0	0
p17d09	0	0	0	0	0	0	606	0	0	3	3	0	0	0	7	0	0	0	339	1	0	0	3	0	0	0	0	0	3	0	0	14	0	12	1	0	0	0	0	0	0	2	0	0	0	0	0	13	0
p17d14	0	0	0	0	0	0	43	0	0	2	306	0	0	0	5	0	0	0	1	6	0	0	7	0	20	1	0	0	0	0	0	0	0	37	2	0	0	0	0	0	0	88	0	1	0	0	0	381	0
p18d01	0	0	0	0	0	0	5	1	0	100	434	0	0	0	0	0	0	0	1	0	0	0	7	0	3	0	0	0	0	0	0	2	0	270	0	0	0	0	0	0	0	45	0	0	0	1	0	2	0
p18d03	0	0	0	0	0	0	386	0	0	10	9	0	0	0	1	0	0	1	187	0	0	0	2	0	0	0	0	0	0	0	0	52	0	2	0	0	0	0	2	0	0	4	0	0	0	0	0	0	0
p18d05	0	0	0	0	0	0	35	2	1	605	8	0	0	0	0	0	0	0	2	0	0	0	27	0	0	0	0	0	0	0	0	0	0	198	1	0	0	0	0	0	0	84	0	0	0	0	0	0	0
p18d09	0	0	0	0	0	0	510	0	1	26	12	0	0	0	8	0	0	0	379	0	0	0	1	0	0	0	0	0	1	0	0	78	0	4	0	0	0	0	0	0	0	0	0	0	0	0	0	0	0
p18d14	0	0	0	0	0	0	955	0	0	0	0	0	0	0	2	0	0	0	18	0	2	0	5	0	0	0	0	0	0	0	0	0	0	15	0	0	0	0	0	0	0	12	0	0	0	0	0	0	0
p19d01	0	0	0	0	0	0	710	0	0	2	5	0	0	0	6	0	0	0	122	0	2	0	6	0	0	0	0	0	0	0	0	88	0	11	0	23	0	0	0	0	0	0	0	0	0	1	0	0	0
p19d03	0	0	0	0	0	0	429	0	0	7	16	0	2	0	4	0	0	0	364	2	2	0	14	0	0	0	2	0	2	0	0	34	0	48	0	14	0	0	0	0	0	14	0	0	0	1	0	0	0
p19d05	0	0	0	0	0	0	328	5	0	47	19	0	0	0	26	0	0	2	16	9	1	0	39	0	10	0	1	0	3	0	0	26	0	93	0	1	0	0	0	0	0	18	0	0	0	0	0	1	0
p19d09	0	0	0	0	0	0	374	2	0	41	55	0	0	0	2	0	0	0	15	0	1	0	160	0	12	0	1	0	2	0	0	8	0	97	0	54	0	0	0	0	0	33	0	0	0	0	0	10	0
p19d14	0	0	0	0	0	0	460	0	0	21	8	0	1	0	9	0	0	0	190	9	0	0	55	0	3	0	4	0	0	0	0	104	0	17	2	36	0	0	0	0	0	62	0	0	0	1	0	0	0
p20d01	0	0	0	0	0	0	566	0	0	13	26	0	0	0	4	1	0	0	2	0	0	0	9	0	0	1	0	1	6	0	0	18	0	65	4	0	3	0	0	0	0	11	1	0	0	0	0	129	0
p20d03	0	0	0	0	0	0	320	0	0	420	28	0	0	0	0	0	0	0	4	0	0	0	8	0	0	0	0	0	0	0	0	11	0	92	0	0	0	0	0	0	0	43	0	0	0	0	0	0	0
p20d05	0	0	0	0	0	0	689	0	0	92	75	0	0	0	0	0	0	1	15	14	0	0	8	0	0	0	0	0	0	0	0	45	0	29	0	0	0	0	0	0	0	53	0	0	0	0	0	0	0
p20d09	0	0	0	0	0	0	928	0	0	0	5	0	0	0	0	0	0	0	20	0	0	0	1	0	1	0	0	0	1	0	0	20	0	11	0	0	0	0	0	0	0	1	0	0	0	0	0	0	0
p20d14	0	0	0	0	0	0	70	1	0	112	42	0	0	0	0	0	0	0	10	3	0	0	102	0	0	0	0	0	5	0	0	0	0	466	5	3	0	0	0	0	0	110	0	1	0	0	0	0	0
p21d01	0	0	0	0	0	0	71	3	0	114	30	0	0	0	0	0	0	0	40	3	12	0	92	0	36	0	0	2	5	0	0	61	0	27	0	0	0	0	1	0	0	441	0	2	0	0	0	0	0
p21d03	0	0	0	0	0	0	111	0	0	332	3	0	0	0	0	0	0	0	374	1	0	0	8	0	36	0	1	0	1	0	0	76	0	36	1	2	0	0	0	0	0	29	0	0	0	3	0	0	0
p21d05	0	0	0	0	0	0	115	0	0	441	2	0	0	0	0	0	0	0	110	1	0	0	32	0	4	0	0	1	0	0	0	236	0	5	0	0	12	0	0	0	0	67	0	0	0	0	0	0	0
p21d09	0	0	0	0	0	0	23	6	1	477	22	0	0	1	0	0	0	0	19	4	1	0	36	0	1	1	7	0	0	0	0	17	0	231	0	0	1	0	9	0	0	109	0	0	0	1	0	1	0
p21d14	0	0	0	0	0	0	48	1	0	409	15	0	0	0	0	0	0	0	8	16	1	0	4	0	127	1	1	0	0	0	0	104	0	35	0	0	0	0	1	0	0	21	0	0	0	0	0	0	0
p22d01	0	0	0	0	0	0	962	1	0	5	13	0	0	0	0	0	0	1	1	0	0	0	1	0	0	0	0	1	0	0	0	6	0	26	0	0	0	0	0	0	0	1	0	0	0	0	0	0	0
p22d03	0	0	0	0	0	0	847	0	1	0	48	0	0	0	0	0	3	2	5	0	5	0	16	0	0	0	0	4	0	0	1	1	0	5	0	0	0	0	1	0	0	16	0	0	0	0	0	2	0
p22d05	0	0	0	0	0	0	382	0	0	51	2	0	0	0	0	0	0	0	61	1	0	0	117	0	0	0	0	0	0	0	0	10	0	42	1	0	2	0	0	0	0	325	0	0	0	0	0	0	0
p22d09	0	0	0	0	0	0	638	1	0	8	5	0	0	0	0	0	0	0	219	0	1	0	2	0	0	0	0	3	0	0	0	130	0	11	0	4	0	0	0	0	0	1	0	0	0	0	0	0	0
p22d14	0	0	0	0	2	0	4	0	0	3	20	0	0	0	0	0	1	0	1	0	0	0	0	0	0	0	0	10	0	0	0	0	0	2	0	0	0	0	0	0	0	3	0	0	0	0	0	0	0
p23d01	0	0	0	0	0	0	821	0	0	1	129	0	0	0	0	0	0	1	33	1	6	0	9	0	0	0	0	5	0	1	0	6	0	0	0	0	0	0	0	0	0	15	0	0	0	2	0	0	0
p23d03	0	0	0	0	0	0	322	0	0	1	2	0	0	0	0	0	0	0	488	1	0	0	2	0	0	0	0	1	0	0	0	208	0	2	0	0	0	0	0	0	0	1	0	0	0	0	0	0	0
p23d05	0	0	0	0	0	0	754	0	0	0	7	0	0	0	0	0	0	0	231	0	0	0	1	0	0	0	0	0	0	0	0	31	0	0	0	0	0	0	4	0	0	0	0	0	0	0	0	0	0
p23d09	0	0	0	0	0	0	393	0	0	0	125	0	2	3	9	0	0	0	182	0	2	0	4	0	0	0	0	1	0	0	0	264	0	20	0	0	1	0	4	0	0	1	0	0	0	0	0	0	0
p23d14	0	0	0	0	0	0	707	0	0	3	1	0	1	0	0	0	0	0	147	1	0	0	0	0	0	0	0	0	0	0	0	152	0	2	1	0	0	0	1	0	0	1	0	0	0	0	0	0	0
p24d01	0	0	0	0	0	0	306	1	0	4	82	0	2	0	0	0	0	1	500	0	0	1	9	0	0	0	0	0	0	0	0	11	0	4	0	0	2	0	1	0	0	1	0	0	0	0	0	0	0
p24d03	0	0	0	0	0	0	68	0	0	0	417	0	0	0	0	0	0	3	0	1	0	0	7	0	0	0	1	0	0	0	0	2	0	36	1	0	11	0	3	0	0	4	0	0	0	0	0	1	0
p24d05	0	0	0	0	0	0	71	1	0	27	600	0	0	0	0	0	0	3	3	0	0	0	1	0	0	0	0	0	1	0	0	1	0	10	0	0	0	0	1	0	0	1	0	0	0	2	0	0	0
p24d09	0	0	0	0	0	0	47	0	0	17	15	0	1	0	0	0	0	0	744	0	0	0	2	0	0	0	0	0	0	0	0	124	0	3	0	0	0	0	0	0	0	0	0	0	0	0	0	0	0
p24d14	0	0	0	0	0	0	365	0	0	0	30	0	0	0	0	0	0	2	471	0	2	0	1	0	0	0	0	5	0	0	0	108	0	4	0	0	1	0	0	0	0	1	0	0	0	0	0	4	0
p29d01	0	0	0	0	0	0	474	0	0	0	99	0	0	1	13	0	0	3	138	0	6	0	3	0	0	0	0	3	0	0	0	110	0	102	0	0	0	0	8	0	0	1	0	0	0	0	1	0	0
p29d03	0	0	0	0	0	0	106	0	0	8	488	0	0	0	38	0	1	1	122	12	12	0	7	0	1	0	0	42	0	0	3	52	0	43	0	0	1	0	2	0	0	3	0	0	0	0	0	0	0
p29d05	0	0	0	0	0	0	32	0	2	32	136	0	0	0	35	0	0	0	1	1	8	0	0	0	348	0	0	1	0	0	3	187	0	12	0	0	0	4	0	0	0	0	0	0	0	0	0	0	0
p29d09	0	0	0	0	0	0	834	0	0	13	23	0	1	0	2	0	0	0	4	1	0	0	1	0	0	0	0	1	0	0	0	99	0	2	0	0	0	1	2	0	0	0	0	0	0	0	0	0	0
p29d14	0	0	0	0	0	0	815	0	0	0	72	0	0	0	2	0	0	1	19	1	12	0	11	0	1	0	1	3	0	0	1	2	0	37	0	0	1	0	0	0	0	0	0	0	0	0	0	0	0
p30d01	0	0	0	0	0	0	0	2	1	13	611	0	0	0	0	0	0	0	4	1	7	0	3	0	0	0	0	0	1	0	8	0	1	256	0	0	0	0	0	0	0	0	0	9	0	0	0	8	0
p30d03	0	0	0	0	0	0	40	0	0	137	31	0	0	1	6	0	0	0	237	2	3	0	23	0	0	0	8	2	1	0	0	283	0	97	0	5	0	0	0	0	0	59	0	0	0	0	0	1	0
p30d05	0	0	0	0	0	0	0	0	0	667	35	0	0	0	0	0	0	0	11	0	4	0	1	0	0	0	0	0	0	0	0	0	0	80	0	0	0	0	0	0	0	42	0	0	0	1	0	0	0
p30d09	0	0	0	0	0	0	26	1	0	27	33	0	0	0	2	0	0	0	66	1	11	0	133	0	0	0	12	1	0	0	2	16	0	61	7	0	0	0	0	0	0	29	0	0	0	1	0	0	0
p30d14	0	0	0	0	0	0	32	2	0	4	9	0	0	0	0	0	0	0	22	1	0	0	11	0	0	0	1	0	0	0	0	2	0	399	0	0	0	0	2	0	0	29	1	0	0	0	0	227	0
p31d01	0	0	0	0	0	0	238	0	0	0	16	0	0	0	1	0	1	0	376	0	2	0	0	0	1	0	0	193	0	0	0	1	0	8	0	0	0	0	0	0	0	2	0	0	0	0	0	0	0
p31d03	0	0	0	0	0	0	232	0	1	0	21	0	0	0	1	0	3	2	340	0	5	0	3	0	0	0	0	186	0	0	0	11	0	0	0	0	0	0	0	0	0	1	0	0	0	0	0	0	0
p31d05	0	0	0	0	0	0	717	0	3	0	35	0	1	0	10	0	0	1	6	0	1	0	1	0	29	0	0	4	0	0	0	40	0	0	0	0	0	7	0	0	0	1	0	0	0	0	0	0	0
p31d09	0	0	0	0	0	0	13	0	0	3	364	0	0	1	1	0	1	0	23	5	26	0	46	0	0	0	0	63	1	0	6	10	0	213	0	0	0	0	0	0	0	112	0	0	0	0	0	1	0
p31d14	0	0	0	0	0	0	170	0	0	1	23	0	0	0	18	0	0	1	283	1	7	0	20	0	0	0	1	273	1	0	0	98	0	24	0	0	0	1	0	0	0	37	0	0	0	0	0	0	0
p34d01	0	0	0	0	0	0	773	0	0	13	1	0	5	0	0	0	0	0	30	3	2	0	9	0	0	0	0	0	0	0	0	120	0	4	0	0	20	0	0	0	0	1	0	0	0	0	0	0	0
p34d03	0	0	0	0	0	0	78	1	0	131	148	0	0	0	0	0	0	0	2	0	0	0	24	0	3	0	0	0	0	0	0	0	0	210	19	0	0	0	0	0	0	13	0	0	0	0	0	3	0
p34d05	0	0	0	0	0	0	902	0	0	8	1	0	3	0	0	0	0	0	49	0	0	0	5	0	0	0	2	0	0	0	0	3	0	6	1	0	7	0	3	0	0	3	0	0	0	0	0	1	0
p34d09	0	0	0	0	0	0	279	0	0	1	0	0	0	0	1	0	0	0	709	0	0	0	7	0	0	0	1	0	3	0	0	13	0	4	0	0	0	0	1	0	0	2	0	0	0	0	0	1	0
p34d14	0	0	0	0	0	0	186	0	0	0	0	0	0	0	1	0	0	0	573	0	0	0	2	0	0	0	0	0	8	0	0	28	0	31	0	0	13	0	0	0	0	9	0	0	0	0	0	2	0
p35d01	0	0	0	0	0	0	82	0	3	1	524	0	0	2	0	0	16	2	7	0	14	0	3	0	0	0	0	27	2	1	1	16	0	0	0	0	0	0	0	0	0	2	0	0	0	0	0	0	0
p35d03	0	0	0	0	0	0	111	0	0	0	70	0	0	0	22	0	0	24	1	0	0	0	0	0	9	0	0	0	0	0	0	27	0	28	0	0	0	0	2	0	0	0	0	0	0	0	0	0	0
p35d05	0	0	0	0	0	0	10	0	0	0	18	0	0	1	0	0	1	0	0	2	32	0	0	0	12	0	0	3	0	1	2	2	0	6	0	0	0	0	2	0	0	0	0	11	0	0	0	2	0
p35d09	0	0	0	0	0	0	28	0	0	0	4	0	0	0	0	0	0	0	0	0	0	0	4	0	6	0	0	0	0	0	0	17	0	5	1	0	0	0	0	0	0	0	0	7	0	0	0	0	0
p35d14	0	0	0	1	0	0	7	0	0	0	0	0	0	0	0	0	0	1	0	1	0	0	0	0	69	0	0	0	0	0	0	1	0	0	0	0	0	0	3	0	0	0	0	13	0	0	0	0	0
p36d01	0	0	0	0	0	0	35	5	0	34	376	0	0	0	0	0	0	0	4	1	20	0	13	0	0	1	10	4	0	0	1	1	0	266	2	0	0	0	1	0	0	125	0	2	0	2	0	1	0
p36d03	0	0	0	0	0	0	938	0	1	0	0	0	0	0	0	0	0	1	16	0	0	0	5	0	0	0	1	48	0	0	0	0	0	2	0	0	0	0	1	0	0	13	0	0	0	0	0	0	0
p36d05	1	0	0	0	0	0	842	0	0	1	9	0	0	0	0	0	0	4	106	0	1	0	21	0	0	0	2	2	0	0	0	0	0	1	1	0	0	0	0	0	0	9	0	0	0	1	0	0	0
p36d09	0	0	0	0	0	0	213	1	0	5	26	0	0	0	0	0	0	0	16	1	0	0	146	0	29	0	5	0	1	0	0	1	0	29	1	0	0	0	5	0	0	162	0	2	0	0	0	14	0
p36d14	0	0	0	0	0	0	551	0	0	0	1	0	0	0	0	0	0	0	363	0	0	0	15	0	0	0	0	2	1	0	0	2	0	0	0	1	0	0	0	0	0	17	0	0	0	0	0	0	0
p38d01	0	0	0	0	0	0	100	0	0	23	394	0	0	1	0	0	0	0	1	0	0	0	165	0	0	0	0	0	8	0	0	47	0	189	1	0	0	0	2	0	0	42	0	0	0	0	0	0	0
p38d03	0	0	0	0	0	0	5	0	0	1	319	0	0	0	0	0	0	1	1	1	1	0	17	0	6	0	0	0	0	0	0	2	0	621	0	0	0	0	0	0	0	12	0	0	0	0	0	1	0
p38d05	0	0	0	0	0	0	379	0	1	6	144	0	0	0	0	0	0	7	54	19	0	0	78	0	47	1	0	2	4	0	0	18	0	46	6	27	1	0	7	0	0	55	0	1	0	0	0	1	0
p38d09	0	0	0	0	0	0	418	0	1	12	67	0	2	0	87	0	0	3	1	0	1	0	14	0	59	0	0	1	2	0	0	54	0	4	0	0	0	0	1	0	0	19	0	0	0	0	0	0	0
p38d14	0	0	0	0	0	0	170	0	2	54	91	0	1	0	8	0	0	2	3	0	0	0	29	0	16	0	0	1	0	0	0	38	0	12	0	0	0	0	2	0	0	31	0	0	0	0	0	0	0
p39d01	0	0	0	0	0	0	6	0	0	1	462	1	0	0	0	0	0	0	24	2	17	0	105	0	0	0	1	1	0	0	4	7	0	126	19	0	0	0	0	2	0	16	0	1	1	0	0	22	0
p39d03	0	0	0	0	0	0	51	3	0	37	263	0	0	1	0	0	0	1	61	9	6	0	84	0	1	0	2	0	4	0	0	2	0	128	28	0	4	0	1	0	0	15	0	0	0	1	0	57	0
p39d05	0	0	0	0	0	0	449	0	0	12	4	0	0	0	8	0	0	0	332	1	0	0	13	0	0	0	0	0	8	0	0	106	0	21	14	1	4	0	0	0	0	4	0	0	0	0	0	1	0
p39d09	0	0	0	0	0	1	19	0	0	37	270	0	0	0	0	0	0	0	22	3	29	0	43	0	4	0	0	0	1	0	2	5	0	271	13	0	0	0	0	0	0	6	0	6	0	0	0	9	0
p39d14	0	0	0	0	0	0	125	0	0	1	2	0	0	0	0	0	0	0	6	0	0	0	22	0	0	0	3	0	0	0	0	0	0	7	0	0	10	0	1	0	0	2	0	0	0	0	0	1	0
p41d01	0	0	0	0	0	0	218	0	0	2	15	0	0	0	0	0	0	0	625	0	18	0	11	0	0	0	0	1	0	0	0	79	0	3	0	0	0	0	0	0	0	2	0	0	0	0	0	0	1
p41d03	0	0	0	0	0	0	56	0	0	0	1	0	1	0	0	0	0	2	730	0	1	0	1	0	0	0	0	108	0	0	0	94	0	6	0	11	0	0	0	0	0	0	0	0	0	0	0	0	0
p41d05	0	0	0	0	0	0	427	0	0	1	7	0	0	0	0	0	0	0	530	2	0	0	3	0	0	0	1	1	0	0	0	42	0	0	0	0	0	0	0	0	0	5	0	0	0	0	0	0	0
p41d09	0	0	0	0	0	0	726	0	0	19	83	0	0	0	0	0	0	2	22	0	5	0	5	0	0	0	0	3	1	0	1	94	0	5	0	1	2	0	0	0	0	0	0	0	0	0	0	0	0
p41d14	0	0	0	0	0	0	246	1	0	2	35	0	1	0	0	0	0	3	34	0	0	0	20	0	0	0	0	0	6	0	0	0	0	9	0	0	0	0	0	0	0	31	0	0	0	0	0	0	0
p42d01	0	0	0	0	0	0	759	0	0	0	43	0	0	0	11	0	1	9	77	0	1	0	2	0	0	0	0	1	1	0	0	20	0	15	0	0	0	0	11	0	0	2	0	0	0	0	0	1	0
p42d03	0	0	0	0	0	0	141	0	0	2	3	0	0	0	4	0	0	10	618	0	0	0	4	0	0	0	4	0	1	0	0	21	0	2	0	1	0	0	1	0	0	0	0	0	0	0	0	1	0
p42d05	0	0	0	0	0	0	50	3	2	0	83	0	0	0	3	0	0	0	42	9	2	0	7	0	9	0	0	0	0	0	0	2	0	156	1	0	0	0	17	0	0	4	0	9	0	0	0	64	0
p42d09	0	0	0	0	0	0	298	12	0	44	23	0	0	0	1	0	0	0	53	0	0	0	64	0	3	0	4	0	0	0	0	1	0	54	3	0	2	0	4	3	0	66	1	1	0	3	0	139	0
p42d14	0	0	0	0	0	0	244	0	0	6	1	0	1	0	1	0	0	0	661	0	1	0	4	0	0	0	1	0	0	0	0	26	0	6	0	0	0	0	28	0	0	2	0	0	0	0	0	0	0
p43d01	0	0	0	0	0	0	723	0	0	7	95	0	0	0	0	0	0	0	16	0	0	0	33	0	0	0	0	8	0	0	0	36	0	16	0	0	0	0	8	0	0	51	0	0	0	0	0	0	0
p43d03	0	0	0	0	0	0	118	1	0	0	818	0	0	6	0	0	0	0	7	0	0	0	3	0	0	0	0	0	0	0	0	0	0	0	0	0	0	0	16	0	0	2	0	0	0	0	0	0	0
p43d05	0	0	0	0	0	0	150	0	0	746	28	0	0	0	0	0	0	0	5	1	0	0	2	0	0	0	0	0	0	0	0	25	0	5	0	0	2	0	26	0	0	27	0	0	0	0	0	0	0
p43d09	0	0	0	0	0	0	818	0	2	5	7	0	1	0	1	0	0	0	2	0	0	0	1	0	0	0	0	0	0	0	0	129	0	2	0	0	1	0	1	0	0	0	0	0	0	0	0	0	0
p43d14	0	0	0	0	0	0	840	0	0	16	12	0	1	0	1	0	0	1	41	0	0	0	11	0	0	0	0	0	0	0	0	56	0	1	0	0	0	0	5	0	0	2	0	0	0	0	0	0	0
p44d01	0	0	0	0	0	0	240	7	1	80	307	0	0	0	0	0	0	0	2	0	41	0	42	1	3	1	0	0	0	0	5	63	0	25	0	0	0	0	0	0	4	26	0	0	0	4	0	0	0
p44d05	0	0	0	0	0	0	10	0	0	78	25	0	0	0	0	0	0	0	1	1	0	0	30	0	2	0	0	0	0	0	0	0	0	69	1	0	0	0	0	0	0	17	0	1	0	0	0	0	0
p44d09	0	0	0	0	0	0	273	0	0	11	1	0	0	0	0	0	1	0	4	1	0	0	28	0	0	0	0	0	1	0	0	29	0	2	0	0	0	0	0	0	0	0	0	0	0	2	0	0	0
p44d14	0	0	0	0	0	0	3	0	0	2	6	0	0	0	0	0	0	0	3	0	0	0	92	0	0	0	0	0	0	0	0	0	0	9	0	0	0	0	0	0	0	2	0	0	0	0	0	0	0
p45d01	0	0	0	0	0	0	48	0	0	29	64	0	0	0	0	0	0	0	27	0	160	0	59	0	0	0	0	12	1	0	38	15	0	23	0	0	0	0	0	0	0	498	0	0	0	0	0	0	0
p45d03	0	0	0	0	0	0	311	0	0	1	0	0	0	0	0	0	0	3	643	0	2	0	24	0	0	0	0	0	0	0	0	12	0	3	0	0	0	0	0	0	0	18	0	0	0	0	0	0	0
p45d05	0	0	0	0	0	0	280	0	0	162	26	0	0	0	0	0	0	0	302	0	7	0	25	0	0	0	0	52	1	0	0	112	0	7	0	0	0	0	0	0	0	38	0	0	0	0	0	0	0
p45d09	0	0	0	0	0	0	310	0	0	102	35	0	0	0	0	0	0	0	196	0	2	0	34	0	0	0	0	0	0	0	0	16	0	13	0	1	0	0	0	0	0	154	0	0	0	0	0	0	0
p45d14	0	0	0	0	0	0	57	0	0	6	3	0	2	0	0	0	0	0	178	0	0	0	122	0	0	0	0	0	1	0	0	23	0	1	0	0	0	0	0	0	0	363	0	0	0	0	0	0	0
p46d01	0	0	0	0	0	0	75	0	1	73	35	0	5	1	1	0	1	0	34	2	81	0	19	0	16	0	3	21	0	2	2	526	0	13	0	61	0	0	0	0	0	19	0	0	0	0	0	0	0
p46d03	0	0	0	0	0	0	100	0	0	7	52	0	0	0	1	0	0	0	16	0	0	0	58	0	2	0	0	0	1	0	1	0	0	59	0	12	20	0	3	0	0	116	0	0	0	0	0	0	0
p46d05	0	1	0	0	0	0	28	1	1	129	446	0	0	2	0	0	0	0	14	13	28	0	12	0	14	0	2	6	0	0	6	9	0	115	3	7	0	0	0	0	0	45	0	5	0	1	0	12	0
p46d09	0	0	0	0	0	0	67	0	0	0	16	0	0	0	0	0	0	0	33	1	1	0	64	0	21	0	0	2	0	0	0	33	0	23	4	486	0	0	0	0	0	111	0	0	0	0	0	0	0
p46d14	0	0	0	0	0	0	106	0	0	6	448	0	1	0	19	0	1	1	16	2	0	0	5	0	0	0	0	0	0	0	0	65	0	20	0	7	3	0	1	0	0	6	0	0	0	0	0	0	0
[truncated: 1,730 more columns]
