# Supplementary material for: Composition of Microbial Oral Biofilms during Maturation in Young Healthy Adults
Source: PLoS One. 2014 Feb 4;9(2):e87449. doi: 10.1371/journal.pone.0087449 (PMC3913613; doi:10.1371/journal.pone.0087449)
Supplement: File S1 — Table S1: Multiplex identifiers and corresponding information on samples in the respective sequence libraries. Table S2: OTU counts in subjects over time. Table S3: OTU taxonomy. Table S4: Bacterial abundances at class-level in subjects over time. Table S5: List of species names in species clusters. Fig. S1: Alpha diversity analysis. Effective OTU richness 1D is shown within individual subjects over time. Fig. S2: Kinematic image representation of the combined consensus clustering and ordination (PCA) of robust species and human subjects shown in Fig. 2. Additional display options comprise species names, subject codes, individual subject time points, and means of time points over all subjects. Note: The free KiNG display software (Kinemage, Next Generation; http://kinemage.biochem.duke.edu/software/king.php) is needed to view the image. (ZIP) [file pone.0087449.s001.zip › Table_S4.xlsx]

## Sheet: Sheet1
Sample ID	Bacilli	Gammaproteobacteria	Actinobacteridae	Bacteroidia	Betaproteobacteria	Fusobacteria	Flavobacteria	Negativicutes	Clostridia	uncl. Bacteroidetes	uncl. Firmicutes	Coriobacteridae	Sphingobacteria	Epsilonproteobacteria	Erysipelotrichi	uncl. Bacteria	Alphaproteobacteria	TM7	uncl. Proteobacteria	SR1	Spirochaetes
p02d01	65.643	20.9213	13.4357	0	0	0	0	0	0	0	0	0	0	0	0	0	0	0	0	0	0
p02d03	96.0653	1.53551	2.39923	0	0	0	0	0	0	0	0	0	0	0	0	0	0	0	0	0	0
p02d05	66.0269	11.0365	22.9367	0	0	0	0	0	0	0	0	0	0	0	0	0	0	0	0	0	0
p02d09	45.3935	38.1958	15.739	0	0.0959693	0.0959693	0.0959693	0.383877	0	0	0	0	0	0	0	0	0	0	0	0	0
p02d14	69.0019	0.191939	30.8061	0	0	0	0	0	0	0	0	0	0	0	0	0	0	0	0	0	0
p03d01	74.3762	19.4818	6.14203	0	0	0	0	0	0	0	0	0	0	0	0	0	0	0	0	0	0
p03d03	57.3896	41.2668	0.767754	0.479846	0.0959693	0	0	0	0	0	0	0	0	0	0	0	0	0	0	0	0
p03d05	85.0288	14.8752	0.0959693	0	0	0	0	0	0	0	0	0	0	0	0	0	0	0	0	0	0
p03d09	96.1612	2.68714	0.287908	0.671785	0	0	0	0	0	0	0	0.191939	0	0	0	0	0	0	0	0	0
p03d14	94.9136	4.89443	0.191939	0	0	0	0	0	0	0	0	0	0	0	0	0	0	0	0	0	0
p04d01	71.785	23.1286	1.43954	1.53551	2.11132	0	0	0	0	0	0	0	0	0	0	0	0	0	0	0	0
p04d03	70.3455	19.4818	10.0768	0.0959693	0	0	0	0	0	0	0	0	0	0	0	0	0	0	0	0	0
p04d05	67.8503	5.37428	26.5835	0	0.191939	0	0	0	0	0	0	0	0	0	0	0	0	0	0	0	0
p04d09	82.7255	6.04607	2.97505	0.0959693	7.96545	0.0959693	0.0959693	0	0	0	0	0	0	0	0	0	0	0	0	0	0
p04d14	89.1555	8.54127	1.53551	0	0.767754	0	0	0	0	0	0	0	0	0	0	0	0	0	0	0	0
p05d01	80.9021	18.4261	0.671785	0	0	0	0	0	0	0	0	0	0	0	0	0	0	0	0	0	0
p05d03	93.666	0.959693	5.27831	0.0959693	0	0	0	0	0	0	0	0	0	0	0	0	0	0	0	0	0
p05d05	68.2342	27.2553	2.78311	1.53551	0.191939	0	0	0	0	0	0	0	0	0	0	0	0	0	0	0	0
p05d09	61.0365	32.3417	2.11132	0.959693	3.35893	0.0959693	0	0	0	0	0	0.0959693	0	0	0	0	0	0	0	0	0
p05d14	96.833	2.39923	0.767754	0	0	0	0	0	0	0	0	0	0	0	0	0	0	0	0	0	0
p06d01	24.856	74.6641	0.383877	0.0959693	0	0	0	0	0	0	0	0	0	0	0	0	0	0	0	0	0
p06d05	56.0461	41.6507	0.0959693	0.767754	0.671785	0.671785	0.0959693	0	0	0	0	0	0	0	0	0	0	0	0	0	0
p06d09	3.35893	95.8733	0.191939	0.0959693	0	0.0959693	0.287908	0	0.0959693	0	0	0	0	0	0	0	0	0	0	0	0
p06d14	88.2917	7.67754	3.45489	0.287908	0.0959693	0	0.0959693	0	0	0	0	0	0	0	0.0959693	0	0	0	0	0	0
p08d01	79.0787	12.8599	2.39923	0.0959693	5.37428	0.191939	0	0	0	0	0	0	0	0	0	0	0	0	0	0	0
p08d03	91.1708	4.22265	2.68714	0	1.82342	0	0.0959693	0	0	0	0	0	0	0	0	0	0	0	0	0	0
p08d05	97.5048	1.05566	1.43954	0	0	0	0	0	0	0	0	0	0	0	0	0	0	0	0	0	0
p08d09	78.5029	20.7294	0.479846	0	0.191939	0	0	0.0959693	0	0	0	0	0	0	0	0	0	0	0	0	0
p08d14	35.7965	63.1478	0.0959693	0.671785	0.191939	0.0959693	0	0	0	0	0	0	0	0	0	0	0	0	0	0	0
p10d01	94.9136	5.08637	0	0	0	0	0	0	0	0	0	0	0	0	0	0	0	0	0	0	0
p10d03	21.785	21.881	3.7428	19.3858	4.9904	28.215	0	0	0	0	0	0	0	0	0	0	0	0	0	0	0
p10d05	13.0518	27.0633	0.671785	20.9213	4.89443	33.0134	0	0.0959693	0.191939	0	0	0	0	0	0	0.0959693	0	0	0	0	0
p10d09	48.3685	46.929	0	4.22265	0.287908	0	0.0959693	0.0959693	0	0	0	0	0	0	0	0	0	0	0	0	0
p10d14	75.3359	19.6737	0.959693	2.01536	1.72745	0.287908	0	0	0	0	0	0	0	0	0	0	0	0	0	0	0
p11d01	69.0019	18.714	1.63148	0.0959693	9.50096	0.479846	0.575816	0	0	0	0	0	0	0	0	0	0	0	0	0	0
p11d03	98.7524	0.0959693	0.575816	0.191939	0.287908	0	0.0959693	0	0	0	0	0	0	0	0	0	0	0	0	0	0
p11d05	66.1228	28.6948	3.55086	0.0959693	1.53551	0	0	0	0	0	0	0	0	0	0	0	0	0	0	0	0
p11d09	32.7255	4.51056	32.8215	4.9904	23.1286	1.43954	0.0959693	0.0959693	0.0959693	0	0	0	0	0	0	0	0	0	0	0.0959693	0
p11d14	71.0173	2.78311	21.0173	0	4.7025	0.383877	0	0	0	0	0	0	0	0	0	0.0959693	0	0	0	0	0
p12d01	92.2265	5.37428	2.39923	0	0	0	0	0	0	0	0	0	0	0	0	0	0	0	0	0	0
p12d03	71.1132	28.3109	0.479846	0	0	0.0959693	0	0	0	0	0	0	0	0	0	0	0	0	0	0	0
p12d05	79.1747	4.89443	14.6833	0.959693	0	0.0959693	0	0.191939	0	0	0	0	0	0	0	0	0	0	0	0	0
p12d09	64.1075	28.5988	2.78311	0.959693	1.2476	1.43954	0	0.767754	0.0959693	0	0	0	0	0	0	0	0	0	0	0	0
p12d14	79.4626	13.0518	7.10173	0	0	0.0959693	0	0.191939	0	0	0	0	0	0	0.0959693	0	0	0	0	0	0
p14d01	93.0902	6.52591	0.287908	0.0959693	0	0	0	0	0	0	0	0	0	0	0	0	0	0	0	0	0
p14d03	55.5662	30.8061	12.572	0	0.863724	0	0.0959693	0.0959693	0	0	0	0	0	0	0	0	0	0	0	0	0
p14d05	28.8868	58.2534	12.0921	0.383877	0	0.287908	0.0959693	0	0	0	0	0	0	0	0	0	0	0	0	0	0
p14d09	19.5777	76.0077	3.7428	0.191939	0	0.0959693	0.0959693	0.0959693	0.0959693	0	0	0	0	0	0	0	0.0959693	0	0	0	0
p14d14	6.52591	83.3013	9.6929	0	0.479846	0	0	0	0	0	0	0	0	0	0	0	0	0	0	0	0
p17d01	98.0806	0	0.0959693	1.53551	0	0.287908	0	0	0	0	0	0	0	0	0	0	0	0	0	0	0
p17d03	94.4338	4.12668	0	1.34357	0.0959693	0	0	0	0	0	0	0	0	0	0	0	0	0	0	0	0
p17d05	91.1708	7.77351	0.479846	0.191939	0	0	0.383877	0	0	0	0	0	0	0	0	0	0	0	0	0	0
p17d09	96.5451	0.575816	0.287908	1.82342	0	0.191939	0.0959693	0.479846	0	0	0	0	0	0	0	0	0	0	0	0	0
p17d14	21.0173	29.4626	0.383877	40.2111	0.191939	8.34933	0	0.191939	0.0959693	0	0	0	0	0	0.0959693	0	0	0	0	0	0
p18d01	46.6411	42.0345	10.3647	0.767754	0	0.0959693	0	0	0.0959693	0	0	0	0	0	0	0	0	0	0	0	0
p18d03	97.9846	0.959693	1.05566	0	0	0	0	0	0	0	0	0	0	0	0	0	0	0	0	0	0
p18d05	40.7869	0.959693	58.1574	0	0	0	0	0.0959693	0	0	0	0	0	0	0	0	0	0	0	0	0
p18d09	94.6257	2.87908	2.4952	0	0	0	0	0	0	0	0	0	0	0	0	0	0	0	0	0	0
p18d14	99.8081	0.191939	0	0	0	0	0	0	0	0	0	0	0	0	0	0	0	0	0	0	0
p19d01	94.0499	0.767754	0.191939	0.0959693	2.39923	0.0959693	2.39923	0	0	0	0	0	0	0	0	0	0	0	0	0	0
p19d03	90.8829	1.82342	0.767754	0.0959693	6.42994	0	0	0	0	0	0	0	0	0	0	0	0	0	0	0	0
p19d05	58.0614	1.91939	4.51056	25.2399	9.6929	0.575816	0	0	0	0	0	0	0	0	0	0	0	0	0	0	0
p19d09	74.4722	5.75816	4.03071	4.79846	6.52591	4.31862	0	0	0.0959693	0	0	0	0	0	0	0	0	0	0	0	0
p19d14	95.5854	1.43954	2.39923	0.383877	0.191939	0	0	0	0	0	0	0	0	0	0	0	0	0	0	0	0
p20d01	81.7658	2.68714	1.2476	13.6276	0	0.287908	0	0.191939	0.0959693	0	0	0	0	0	0.0959693	0	0	0	0	0	0
p20d03	47.5048	2.78311	40.3071	0	9.21305	0	0.191939	0	0	0	0	0	0	0	0	0	0	0	0	0	0
p20d05	83.2054	7.4856	8.82917	0	0.191939	0	0.287908	0	0	0	0	0	0	0	0	0	0	0	0	0	0
p20d09	98.6564	0.671785	0.0959693	0.0959693	0.479846	0	0	0	0	0	0	0	0	0	0	0	0	0	0	0	0
p20d14	84.1651	4.12668	10.9405	0.0959693	0.383877	0.0959693	0	0.0959693	0.0959693	0	0	0	0	0	0	0	0	0	0	0	0
p21d01	73.7044	4.7025	11.0365	5.37428	4.22265	0.383877	0	0	0.575816	0	0	0	0	0	0	0	0	0	0	0	0
p21d03	62.6679	0.287908	32.0537	4.7025	0.0959693	0	0	0.0959693	0	0	0	0	0	0	0	0.0959693	0	0	0	0	0
p21d05	56.9098	0.287908	42.4184	0.383877	0	0	0	0	0	0	0	0	0	0	0	0	0	0	0	0	0
p21d09	49.4242	2.78311	46.5451	0.575816	0.0959693	0.0959693	0	0.383877	0	0	0	0	0	0	0.0959693	0	0	0	0	0	0
p21d14	38.6756	1.53551	40.0192	14.2035	4.31862	0.287908	0	0.0959693	0.671785	0	0	0	0	0	0.0959693	0	0	0.0959693	0	0	0
p22d01	97.9846	1.34357	0.479846	0	0.0959693	0	0	0.0959693	0	0	0	0	0	0	0	0	0	0	0	0	0
p22d03	88.0998	11.4203	0	0.191939	0	0.0959693	0	0.191939	0	0	0	0	0	0	0	0	0	0	0	0	0
p22d05	94.2418	0.479846	4.9904	0	0.287908	0	0	0	0	0	0	0	0	0	0	0	0	0	0	0	0
p22d09	98.0806	1.05566	0.767754	0	0.0959693	0	0	0	0	0	0	0	0	0	0	0	0	0	0	0	0
p22d14	2.4952	75.048	0.287908	0.0959693	2.4952	0	18.81	0	0	0	0	0	0.191939	0	0	0.191939	0.0959693	0	0.287908	0	0
p23d01	86.2764	13.6276	0.0959693	0	0	0	0	0	0	0	0	0	0	0	0	0	0	0	0	0	0
p23d03	99.5202	0.383877	0.0959693	0	0	0	0	0	0	0	0	0	0	0	0	0	0	0	0	0	0
p23d05	98.9443	0.671785	0.191939	0.0959693	0	0	0.0959693	0	0	0	0	0	0	0	0	0	0	0	0	0	0
p23d09	85.6046	14.1075	0	0.0959693	0.0959693	0.0959693	0	0	0	0	0	0	0	0	0	0	0	0	0	0	0
p23d14	99.1363	0.479846	0.287908	0	0	0	0	0	0	0	0	0	0	0	0	0	0	0.0959693	0	0	0
p24d01	90.8829	8.4453	0.575816	0.0959693	0	0	0	0	0	0	0	0	0	0	0	0	0	0	0	0	0
p24d03	57.1977	41.9386	0.383877	0.0959693	0	0	0	0.287908	0.0959693	0	0	0	0	0	0	0	0	0	0	0	0
p24d05	38.2917	58.0614	2.87908	0.191939	0	0	0	0.575816	0	0	0	0	0	0	0	0	0	0	0	0	0
p24d09	95.1056	2.59117	1.63148	0.191939	0	0.0959693	0.0959693	0.287908	0	0	0	0	0	0	0	0	0	0	0	0	0
p24d14	93.0902	4.51056	0	2.11132	0	0.191939	0	0	0	0	0	0.0959693	0	0	0	0	0	0	0	0	0
p29d01	84.357	15.4511	0	0.0959693	0	0	0	0.0959693	0	0	0	0	0	0	0	0	0	0	0	0	0
p29d03	44.8177	53.4549	0.767754	0.0959693	0.671785	0	0	0.191939	0	0	0	0	0	0	0	0	0	0	0	0	0
p29d05	26.1036	22.3608	3.93474	40.9789	0.575816	5.27831	0.191939	0.191939	0.383877	0	0	0	0	0	0	0	0	0	0	0	0
p29d09	94.8177	2.68714	1.2476	0.671785	0.479846	0	0.0959693	0	0	0	0	0	0	0	0	0	0	0	0	0	0
p29d14	89.7313	9.21305	0	0.191939	0.671785	0	0.0959693	0.0959693	0	0	0	0	0	0	0	0	0	0	0	0	0
p30d01	35.4127	60.6526	2.01536	0.959693	0.0959693	0.863724	0	0	0	0	0	0	0	0	0	0	0	0	0	0	0
p30d03	79.7505	6.52591	13.2438	0.0959693	0.191939	0.0959693	0	0.0959693	0	0	0	0	0	0	0	0	0	0	0	0	0
p30d05	19.0019	15.9309	64.3954	0.0959693	0.575816	0	0	0	0	0	0	0	0	0	0	0	0	0	0	0	0
p30d09	67.1785	27.4472	2.78311	0.0959693	0.0959693	0.0959693	0	0	0.959693	0	1.05566	0.287908	0	0	0	0	0	0	0	0	0
p30d14	63.7236	4.7025	0.671785	29.5585	0	0.383877	0	0.863724	0.0959693	0	0	0	0	0	0	0	0	0	0	0	0
p31d01	60.5566	32.1497	0	7.10173	0	0.191939	0	0	0	0	0	0	0	0	0	0	0	0	0	0	0
p31d03	57.1017	42.5144	0	0.191939	0.0959693	0	0.0959693	0	0	0	0	0	0	0	0	0	0	0	0	0	0
p31d05	75.8157	18.0422	0	5.47025	0.671785	0	0	0	0	0	0	0	0	0	0	0	0	0	0	0	0
p31d09	44.2418	48.9443	0.671785	0.959693	1.05566	3.64683	0	0.383877	0	0	0	0	0	0.0959693	0	0	0	0	0	0	0
p31d14	67.8503	30.0384	0.0959693	0	1.82342	0.191939	0	0	0	0	0	0	0	0	0	0	0	0	0	0	0
p34d01	98.2726	0.287908	1.2476	0	0.0959693	0	0	0	0	0	0	0	0	0	0	0.0959693	0	0	0	0	0
p34d03	71.2092	14.2994	12.6679	0.767754	0.575816	0.191939	0.0959693	0.191939	0	0	0	0	0	0	0	0	0	0	0	0	0
p34d05	98.0806	0.191939	0.767754	0.575816	0.191939	0.0959693	0.0959693	0	0	0	0	0	0	0	0	0	0	0	0	0	0
p34d09	98.8484	0.0959693	0.191939	0.191939	0.287908	0.191939	0.191939	0	0	0	0	0	0	0	0	0	0	0	0	0	0
p34d14	84.1651	14.5873	0.0959693	0.479846	0.287908	0.287908	0.0959693	0	0	0	0	0	0	0	0	0	0	0	0	0	0
p36d01	50.5758	39.1555	3.45489	5.56622	0.287908	0.575816	0	0.191939	0.0959693	0	0	0	0	0	0.0959693	0	0	0	0	0	0
p36d03	94.2418	5.75816	0	0	0	0	0	0	0	0	0	0	0	0	0	0	0	0	0	0	0
p36d05	97.6008	2.11132	0.191939	0	0	0	0	0	0	0	0	0	0	0	0	0	0	0	0	0	0.0959693
p36d09	66.1442	2.71682	3.44828	11.8077	0.417973	11.4943	0	0.731452	2.19436	0	0.522466	0.417973	0	0.104493	0	0	0	0	0	0	0
p36d14	96.929	3.07102	0	0	0	0	0	0	0	0	0	0	0	0	0	0	0	0	0	0	0
p38d01	58.5413	38.7716	2.30326	0.191939	0.0959693	0	0	0.0959693	0	0	0	0	0	0	0	0	0	0	0	0	0
p38d03	65.547	31.382	0.287908	1.53551	0.191939	0.575816	0	0.191939	0.287908	0	0	0	0	0	0	0	0	0	0	0	0
p38d05	74.2802	17.9463	0.863724	5.08637	0.0959693	1.2476	0	0.287908	0.0959693	0	0	0	0	0	0.0959693	0	0	0	0	0	0
p38d09	61.9962	19.9616	1.34357	10.6526	3.07102	0.287908	0.671785	0	1.43954	0	0.287908	0.287908	0	0	0	0	0	0	0	0	0
p38d14	32.3417	46.737	5.18234	1.91939	1.91939	2.11132	9.6929	0	0	0	0	0	0	0.0959693	0	0	0	0	0	0	0
p39d01	45.4894	47.6008	1.91939	2.4952	0.479846	0.959693	0	0.191939	0.383877	0	0	0.287908	0	0.191939	0	0	0	0	0	0	0
p39d03	61.9962	26.0077	4.60653	6.42994	0	0.191939	0.0959693	0.383877	0.287908	0	0	0	0	0	0	0	0	0	0	0	0
p39d05	96.833	0.383877	2.11132	0.287908	0.287908	0.0959693	0	0	0	0	0	0	0	0	0	0	0	0	0	0	0
p39d09	58.8292	29.1747	3.7428	3.35893	1.2476	1.43954	0.191939	0.671785	1.05566	0	0	0	0	0.287908	0	0	0	0	0	0	0
p39d14	32.9175	64.8752	0.287908	0.0959693	0.479846	0	0	0	0	0	0	0	1.34357	0	0	0	0	0	0	0	0
p41d01	95.7774	3.93474	0.191939	0	0	0	0.0959693	0	0	0	0	0	0	0	0	0	0	0	0	0	0
p41d03	88.7716	10.8445	0	0.0959693	0.191939	0	0.0959693	0	0	0	0	0	0	0	0	0	0	0	0	0	0
p41d05	98.8484	0.959693	0.0959693	0.0959693	0	0	0	0	0	0	0	0	0	0	0	0	0	0	0	0	0
p41d09	84.261	11.1324	2.20729	0.191939	0	0	0.287908	0.191939	1.05566	0	0.383877	0.191939	0	0	0	0.0959693	0	0	0	0	0
p41d14	59.6929	39.0595	0.287908	0	0.191939	0.0959693	0.479846	0.0959693	0.0959693	0	0	0	0	0	0	0	0	0	0	0	0
p42d01	91.7466	6.04607	0.191939	0.671785	0.479846	0.191939	0	0.479846	0.0959693	0	0.0959693	0	0	0	0	0	0	0	0	0	0
p42d03	97.6008	1.15163	0.287908	0.191939	0	0.0959693	0	0.383877	0.191939	0	0	0	0	0.0959693	0	0	0	0	0	0	0
p42d05	34.261	9.21305	0.863724	40.7869	7.00576	5.08637	0.0959693	0.863724	1.34357	0	0	0	0	0.287908	0.0959693	0	0	0.0959693	0	0	0
p42d09	64.7793	4.89443	5.56622	20.6334	0.191939	1.34357	0.0959693	1.63148	0.575816	0	0	0.287908	0	0	0	0	0	0	0	0	0
p42d14	98.4645	0.767754	0.767754	0	0	0	0	0	0	0	0	0	0	0	0	0	0	0	0	0	0
p43d01	87.2361	11.7083	0.767754	0	0.0959693	0	0.191939	0	0	0	0	0	0	0	0	0	0	0	0	0	0
p43d03	15.547	84.1651	0	0	0.0959693	0	0.191939	0	0	0	0	0	0	0	0	0	0	0	0	0	0
p43d05	24.5681	2.87908	72.0729	0.287908	0	0	0	0.0959693	0.0959693	0	0	0	0	0	0	0	0	0	0	0	0
p43d09	93.0902	6.42994	0.479846	0	0	0	0	0	0	0	0	0	0	0	0	0	0	0	0	0	0
p43d14	95.9693	2.11132	1.53551	0	0.191939	0.0959693	0.0959693	0	0	0	0	0	0	0	0	0	0	0	0	0	0
p44d01	42.5144	40.691	7.77351	3.55086	3.83877	1.15163	0.0959693	0.0959693	0.191939	0	0	0	0	0	0.0959693	0	0	0	0	0	0
p44d05	16.6027	72.3608	7.67754	0.191939	2.68714	0.383877	0	0	0.0959693	0	0	0	0	0	0	0	0	0	0	0	0
p44d09	35.5086	62.2841	1.72745	0.0959693	0.0959693	0	0	0	0	0	0	0	0	0	0	0	0.287908	0	0	0	0
p44d14	10.6526	80.0384	0.287908	0.383877	5.37428	0.0959693	0.0959693	0.0959693	0	2.78311	0	0	0	0	0	0	0.191939	0	0	0	0
p45d01	68.0422	28.5988	2.97505	0.0959693	0	0.0959693	0	0.0959693	0.0959693	0	0	0	0	0	0	0	0	0	0	0	0
p45d03	99.7121	0.191939	0.0959693	0	0	0	0	0	0	0	0	0	0	0	0	0	0	0	0	0	0
p45d05	76.0077	8.25336	15.739	0	0	0	0	0	0	0	0	0	0	0	0	0	0	0	0	0	0
p45d09	85.9885	3.83877	9.98081	0	0.191939	0	0	0	0	0	0	0	0	0	0	0	0	0	0	0	0
p45d14	92.2265	7.10173	0.671785	0	0	0	0	0	0	0	0	0	0	0	0	0	0	0	0	0	0
p46d01	75.6238	15.643	7.10173	1.53551	0	0.0959693	0	0	0	0	0	0	0	0	0	0	0	0	0	0	0
p46d03	92.9942	5.75816	0.863724	0.191939	0	0.191939	0	0	0	0	0	0	0	0	0	0	0	0	0	0	0
p46d05	27.2553	50.3839	13.8196	5.56622	1.15163	1.2476	0	0.191939	0.287908	0	0	0	0	0	0	0	0	0.0959693	0	0	0
p46d09	81.5739	5.56622	0.575816	5.56622	0	6.33397	0	0	0.287908	0	0	0	0	0	0	0.0959693	0	0	0	0	0
p46d14	31.094	67.7543	0.671785	0.0959693	0.383877	0	0	0	0	0	0	0	0	0	0	0	0	0	0	0	0
